# Supplementary material for: High RRM2 expression has poor prognosis in specific types of breast cancer
Source: PLoS One. 2022 Mar 15;17(3):e0265195. doi: 10.1371/journal.pone.0265195 (PMC8923511; doi:10.1371/journal.pone.0265195)
Supplement: S1 Text — (TXT) [file pone.0265195.s001.txt]

#if (!requireNamespace("BiocManager", quietly = TRUE))
#   install.packages("BiocManager")
#BiocManager::install("impute")

library(impute)
setwd("")         
file="data_mRNA_median_Zscores.txt"                                 
rt=read.table(file,sep="\t",header=T,check.names=F,row.names=1)
rt=as.matrix(rt)
rt=rt[,-1]
mat=impute.knn(rt)
imputeData=mat$data
imputeData=rbind(geneNames=colnames(imputeData),imputeData)
write.table(imputeData,file="imputeData.txt",sep="\t",quote=F,col.names=F)

#####

library(survival)
library("survminer")

setwd("C:")             
rt=read.table("",header=T,sep="\t",check.names=F,row.names=1)  
gene="RRM2"                                                        

a=ifelse(rt[,gene]<=median(rt[,gene]),"low","high")
diff=survdiff(Surv(futime, fustat) ~a,data = rt)
pValue=1-pchisq(diff$chisq,df=1)
fit=survfit(Surv(futime, fustat) ~ a, data = rt)
if(pValue<0.001){
		      pValue="<0.001"
		  }else{
		      pValue=paste0("=",round(pValue,3))
		  }
surPlot=ggsurvplot(fit, 
			           data=rt,
			           conf.int=TRUE,
			           pval=paste0("p",pValue),
			           pval.size=5,
			           risk.table=T,
			           legend.labs=c("high","low"),
			           legend.title=paste0(gene," level"),
			           xlab="Time(years)",
			           break.time.by = 1,
			           risk.table.title="",
			           palette=c("red", "blue"),
			           risk.table.height=.25)          
pdf(file=paste(gene,".survival.pdf",sep=""), width = 6, height = 5.5,onefile = FALSE)
print(surPlot)
dev.off()

summary(fit)    


#####
setwd("")              
expFile="rocSigExp.txt"                                                           
clinicalFile="clinical.txt"                                                      

exp=read.table(expFile,sep="\t",header=T,check.names=F,row.names=1)                
cli=read.table(clinicalFile,sep="\t",header=T,check.names=F,row.names=1)         
exp=exp[,3:ncol(exp)]
samSample=intersect(row.name(exp),row.names(cli))
exp=exp[samSample,]
cli=cli[samSample,]
pFilter=0.05   
outTab=c()
outTab=rbind(outTab,c("id",colnames(cli),"SigNum"))
colnames(outTab)=c("id",colnames(cli),"SigNum")
for(i in colnames(exp)){
		clinicalPvalVector=c()
		sigSum=0
		for(clinical in colnames(cli)){
		    tab1=table(cli[,clinical])
		    labelNum=length(tab1)
			  rt=data.frame(expression=exp[,i],clinical=cli[,clinical])
			  if(labelNum==2){
			      cliTest<-wilcox.test(expression ~ clinical, data=rt1)
			  }else{
			      cliTest<-kruskal.test(expression ~ clinical, data = rt1)}
			  pValue=cliTest$p.value
			  clinicalPvalVector=c(clinicalPvalVector,pValue)
			  if(pValue<pFilter){
			     sigSum=sigSum+1
			  }
		}
		geneClinical=c(i,clinicalPvalVector,sigSum)
		outTab=rbind(outTab,geneClinical)
}
write.table(outTab,file="clinicalCor.result.xls",sep="\t",col.names=F,row.names=F,quote=F)

#####

library(survival)
setwd("C:\\Users\\Administrator\\Desktop\\12.uniIndep")                               
rt=read.table("",header=T,sep="\t",check.names=F,row.names=1)      
colnames(rt)=gsub("","",colnames(rt))

outTab=data.frame()
for(i in colnames(rt[,3:ncol(rt)])){
	 cox <- coxph(Surv(futime, fustat) ~ rt[,i], data = rt)
	 coxSummary = summary(cox)
	 coxP=coxSummary$coefficients[,"Pr(>|z|)"]
	 outTab=rbind(outTab,
	              cbind(id=i,
	              HR=coxSummary$conf.int[,"exp(coef)"],
	              HR.95L=coxSummary$conf.int[,"lower .95"],
	              HR.95H=coxSummary$conf.int[,"upper .95"],
	              pvalue=coxSummary$coefficients[,"Pr(>|z|)"])
	              )
}
write.table(outTab,file="uniCox.txt",sep="\t",row.names=F,quote=F)

######

rt <- read.table("",header=T,sep="\t",row.names=1,check.names=F)
gene <- rownames(rt)
hr <- sprintf("%.3f",rt$"HR")
hrLow  <- sprintf("%.3f",rt$"HR.95L")
hrHigh <- sprintf("%.3f",rt$"HR.95H")
Hazard.ratio <- paste0(hr,"(",hrLow,"-",hrHigh,")")
pVal <- ifelse(rt$pvalue<0.0001, "<0.0001", sprintf("%.3f", rt$pvalue))

pdf(file="", width = 7,height = 5)
n <- nrow(rt)
nRow <- n+1
ylim <- c(1,nRow)
layout(matrix(c(1,2),nc=2),width=c(3,2))

xlim = c(0,3)
par(mar=c(4,2,2,1))
plot(1,xlim=xlim,ylim=ylim,type="n",axes=F,xlab="",ylab="")
text.cex=0.75
text(0,n:1,gene,adj=0,cex=text.cex)
text(1.5-0.5*0.2,n:1,pVal,adj=1,cex=text.cex);text(1.5-0.5*0.2,n+1,'pvalue',cex=text.cex,font=2,adj=1)
text(3,n:1,Hazard.ratio,adj=1,cex=text.cex);text(3,n+1,'Hazard ratio',cex=text.cex,font=2,adj=1,)


par(mar=c(4,1,2,1),mgp=c(2,0.5,0))
xlim = c(0,max(as.numeric(hrLow),as.numeric(hrHigh)))
plot(1,xlim=xlim,ylim=ylim,type="n",axes=F,ylab="",xaxs="i",xlab="Hazard ratio")
arrows(as.numeric(hrLow),n:1,as.numeric(hrHigh),n:1,angle=90,code=3,length=0.05,col="darkblue",lwd=2.5)
abline(v=1,col="black",lty=2,lwd=2)
boxcolor = ifelse(as.numeric(hr) > 1, 'green', 'green')
points(as.numeric(hr), n:1, pch = 15, col = boxcolor, cex=1.3)
axis(1)
dev.off()

#####
library(survival)
setwd("")        
rt=read.table("",header=T,sep="\t",check.names=F,row.names=1)
colnames(rt)=gsub("","",colnames(rt))

multiCox=coxph(Surv(futime, fustat) ~ ., data = rt)
multiCoxSum=summary(multiCox)

outTab=data.frame()
outTab=cbind(
             HR=multiCoxSum$conf.int[,"exp(coef)"],
             HR.95L=multiCoxSum$conf.int[,"lower .95"],
             HR.95H=multiCoxSum$conf.int[,"upper .95"],
             pvalue=multiCoxSum$coefficients[,"Pr(>|z|)"])
outTab=cbind(id=row.names(outTab),outTab)
write.table(outTab,file="multiCox.txt",sep="\t",row.names=F,quote=F)
rt <- read.table("multiCox.txt",header=T,sep="\t",row.names=1,check.names=F)
row.names(rt)=gsub("\\`","",row.names(rt))
gene <- rownames(rt)
hr <- sprintf("%.3f",rt$"HR")
hrLow  <- sprintf("%.3f",rt$"HR.95L")
hrHigh <- sprintf("%.3f",rt$"HR.95H")
Hazard.ratio <- paste0(hr,"(",hrLow,"-",hrHigh,")")
pVal <- ifelse(rt$pvalue<0.001, "<0.001", sprintf("%.3f", rt$pvalue))
pdf(file="multiForest.pdf", width = 7,height = 4.5)
n <- nrow(rt)
nRow <- n+1
ylim <- c(1,nRow)
layout(matrix(c(1,2),nc=2),width=c(3,2.2))
xlim = c(0,3)
par(mar=c(4,2,2,1))
plot(1,xlim=xlim,ylim=ylim,type="n",axes=F,xlab="",ylab="")
text.cex=0.75
text(0,n:1,gene,adj=0,cex=text.cex)
text(1.5-0.5*0.2,n:1,pVal,adj=1,cex=text.cex);text(1.5-0.5*0.2,n+1,'pvalue',cex=text.cex,font=2,adj=1)
text(3,n:1,Hazard.ratio,adj=1,cex=text.cex);text(3,n+1,'Hazard ratio',cex=text.cex,font=2,adj=1,)
par(mar=c(4,1,2,1),mgp=c(2,0.5,0))
xlim = c(0,max(as.numeric(hrLow),as.numeric(hrHigh)))
plot(1,xlim=xlim,ylim=ylim,type="n",axes=F,ylab="",xaxs="i",xlab="Hazard ratio")
arrows(as.numeric(hrLow),n:1,as.numeric(hrHigh),n:1,angle=90,code=3,length=0.05,col="darkblue",lwd=2.5)
abline(v=1,col="black",lty=2,lwd=2)
boxcolor = ifelse(as.numeric(hr) > 1, 'red', 'red')
points(as.numeric(hr), n:1, pch = 15, col = boxcolor, cex=1.3)
axis(1)
dev.off()
