# Supplementary material for: High RRM2 expression has poor prognosis in specific types of breast cancer
Source: PLoS One. 2022 Mar 15;17(3):e0265195. doi: 10.1371/journal.pone.0265195 (PMC8923511; doi:10.1371/journal.pone.0265195)
Supplement: S1 File — (XLS) [file pone.0265195.s002.xls]

## Sheet: data_clinical_patient
PATIENT_ID	LYMPH_NODES_EXAMINED_POSITIVE	INFERRED_MENOPAUSAL_STATE	AGE_AT_DIAGNOSIS	CLAUDIN_SUBTYPE	ER_STATUS	HER2_STATUS	GRADE	PR_STATUS	TUMOR_SIZE	TUMOR_STAGE
MB-0573	0	Post	≥60	claudin-low	Positive	Negative	GRADE2	Positive	＞5cm	stage1
MB-4897	0	Pre	＜60	Normal	Positive	Negative	GRADE1	Positive	≤2cm	stage1
MB-5640	0	Post	＜60	Normal	Positive	Negative	GRADE2	Positive	≤2cm	stage1
MB-5150	0	Post	≥60	Normal	Positive	Negative	GRADE2	Positive	≤2cm	stage1
MB-5154	0	Pre	＜60	Normal	Negative	Positive	GRADE3	Negative	≤2cm	stage1
MB-5407	0	Pre	＜60	LumA	Positive	Negative	GRADE3	Positive	≤2cm	stage1
MB-5054	0	Post	＜60	Basal	Negative	Positive	GRADE3	Negative	≤2cm	stage1
MB-5351	0	Pre	＜60	Normal	Negative	Positive	GRADE3	Negative	≤2cm	stage1
MB-2643	0	Pre	＜60	claudin-low	Negative	Negative	GRADE2	Negative	≤2cm	stage1
MB-0209	0	Post	≥60	claudin-low	Positive	Negative	GRADE2	Negative	≤2cm	stage1
MB-2846	0	Post	＜60	Basal	Positive	Negative	GRADE2	Negative	≤2cm	stage1
MB-5235	0	Post	＜60	Basal	Negative	Negative	GRADE2	Negative	≤2cm	stage1
MB-4882	0	Post	≥60	LumA	Positive	Negative	GRADE1	Positive	≤2cm	stage1
MB-0661	0	Post	≥60	LumA	Positive	Negative	GRADE2	Positive	≤2cm	stage1
MB-2724	0	Post	≥60	claudin-low	Negative	Negative	GRADE3	Negative	≤2cm	stage1
MB-2721	0	Pre	＜60	LumA	Positive	Negative	GRADE1	Positive	≤2cm	stage1
MB-0275	0	Post	≥60	claudin-low	Positive	Negative	GRADE1	Negative	≤2cm	stage1
MB-0155	0	Post	≥60	claudin-low	Positive	Negative	GRADE1	Negative	≤2cm	stage1
MB-2834	1-3	Post	＜60	Her2	Negative	Negative	GRADE2	Negative	≤2cm	stage1
MB-0367	0	Post	≥60	claudin-low	Positive	Negative	GRADE2	Negative	≤2cm	stage1
MB-2564	0	Post	＜60	LumA	Positive	Negative	GRADE1	Positive	≤2cm	stage1
MB-0204	0	Post	≥60	LumA	Positive	Negative	GRADE1	Negative	≤2cm	stage1
MB-4860	0	Pre	＜60	LumA	Positive	Negative	GRADE2	Positive	≤2cm	stage1
MB-5582	0	Pre	＜60	LumA	Positive	Negative	GRADE2	Positive	≤2cm	stage1
MB-5134	0	Pre	＜60	LumA	Positive	Negative	GRADE2	Positive	≤2cm	stage1
MB-0577	0	Post	＜60	LumB	Positive	Negative	GRADE2	Negative	≤2cm	stage1
MB-0628	0	Post	≥60	Normal	Positive	Negative	GRADE2	Negative	≤2cm	stage1
MB-5324	0	Post	≥60	LumA	Positive	Negative	GRADE2	Positive	≤2cm	stage1
MB-4825	0	Post	≥60	LumA	Positive	Negative	GRADE2	Positive	≤2cm	stage1
MB-4421	0	Post	≥60	LumA	Positive	Negative	GRADE2	Positive	≤2cm	stage1
MB-4822	0	Post	≥60	LumA	Positive	Negative	GRADE2	Positive	≤2cm	stage1
MB-6201	0	Post	≥60	LumB	Positive	Negative	GRADE2	Positive	≤2cm	stage1
MB-0489	0	Pre	＜60	claudin-low	Negative	Negative	GRADE3	Negative	≤2cm	stage1
MB-5218	0	Pre	＜60	LumB	Positive	Negative	GRADE3	Negative	≤2cm	stage1
MB-0002	0	Pre	＜60	LumA	Positive	Negative	GRADE3	Positive	≤2cm	stage1
MB-4407	0	Pre	＜60	Basal	Negative	Negative	GRADE3	Negative	≤2cm	stage1
MB-4282	0	Pre	＜60	LumA	Positive	Negative	GRADE3	Positive	≤2cm	stage1
MB-4691	0	Pre	＜60	LumA	Positive	Negative	GRADE3	Negative	≤2cm	stage1
MB-3016	0	Post	＜60	LumB	Positive	Negative	GRADE3	Positive	≤2cm	stage1
MB-2634	0	Post	≥60	LumB	Positive	Negative	GRADE3	Positive	≤2cm	stage1
MB-4832	0	Pre	＜60	LumA	Positive	Negative	GRADE1	Positive	≤2cm	stage1
MB-0397	0	Post	＜60	LumA	Positive	Negative	GRADE1	Positive	≤2cm	stage1
MB-0244	0	Post	≥60	Normal	Positive	Negative	GRADE1	Positive	≤2cm	stage1
MB-0402	0	Post	≥60	claudin-low	Positive	Negative	GRADE1	Positive	≤2cm	stage1
MB-0508	0	Pre	＜60	Normal	Positive	Negative	GRADE2	Negative	≤2cm	stage1
MB-5171	0	Pre	＜60	Normal	Positive	Negative	GRADE2	Positive	≤2cm	stage1
MB-5105	0	Post	≥60	LumA	Positive	Negative	GRADE2	Positive	≤2cm	stage1
MB-2823	0	Pre	＜60	claudin-low	Positive	Positive	GRADE3	Positive	≤2cm	stage1
MB-0509	0	Pre	＜60	Basal	Positive	Negative	GRADE3	Positive	≤2cm	stage1
MB-0303	0	Pre	＜60	claudin-low	Negative	Negative	GRADE3	Negative	≤2cm	stage1
MB-0249	0	Post	＜60	Her2	Negative	Negative	GRADE3	Negative	≤2cm	stage1
MB-0258	0	Post	≥60	LumA	Positive	Negative	GRADE3	Positive	≤2cm	stage1
MB-3008	0	Post	＜60	LumA	Positive	Negative	GRADE1	Positive	≤2cm	stage1
MB-2952	0	Post	＜60	LumA	Positive	Negative	GRADE1	Positive	≤2cm	stage1
MB-3121	0	Post	≥60	LumA	Positive	Negative	GRADE1	Positive	≤2cm	stage1
MB-3854	0	Post	≥60	LumA	Positive	Negative	GRADE1	Positive	≤2cm	stage1
MB-0540	0	Post	≥60	claudin-low	Negative	Negative	GRADE1	Negative	≤2cm	stage1
MB-4618	0	Pre	＜60	LumB	Positive	Negative	GRADE2	Positive	≤2cm	stage1
MB-2795	0	Pre	＜60	claudin-low	Positive	Negative	GRADE2	Negative	≤2cm	stage1
MB-5161	0	Pre	＜60	Normal	Positive	Negative	GRADE2	Positive	≤2cm	stage1
MB-0535	0	Pre	＜60	LumA	Positive	Negative	GRADE2	Positive	≤2cm	stage1
MB-3007	0	Pre	＜60	LumB	Positive	Negative	GRADE2	Positive	≤2cm	stage1
MB-5240	0	Post	＜60	LumA	Positive	Negative	GRADE2	Positive	≤2cm	stage1
MB-0154	0	Post	≥60	LumA	Positive	Negative	GRADE2	Negative	≤2cm	stage1
MB-0377	0	Post	≥60	LumA	Positive	Negative	GRADE2	Positive	≤2cm	stage1
MB-0623	0	Post	≥60	Normal	Positive	Negative	GRADE2	Positive	≤2cm	stage1
MB-0253	0	Post	≥60	Normal	Positive	Negative	GRADE2	Positive	≤2cm	stage1
MB-5118	0	Post	≥60	LumA	Positive	Negative	GRADE2	Positive	≤2cm	stage1
MB-5401	0	Post	≥60	LumA	Positive	Negative	GRADE2	Positive	≤2cm	stage1
MB-0636	0	Pre	＜60	LumA	Positive	Negative	GRADE3	Positive	≤2cm	stage1
MB-5450	0	Pre	＜60	claudin-low	Negative	Negative	GRADE3	Negative	≤2cm	stage1
MB-5019	0	Pre	＜60	Normal	Negative	Negative	GRADE3	Positive	≤2cm	stage1
MB-3866	0	Post	＜60	Her2	Negative	Positive	GRADE3	Negative	≤2cm	stage1
MB-2999	0	Post	≥60	LumA	Positive	Negative	GRADE3	Negative	≤2cm	stage1
MB-0152	0	Post	≥60	Her2	Negative	Positive	GRADE3	Negative	≤2cm	stage1
MB-0293	0	Post	＜60	claudin-low	Positive	Negative	GRADE1	Negative	≤2cm	stage1
MB-2927	0	Post	＜60	LumA	Positive	Negative	GRADE1	Positive	≤2cm	stage1
MB-2749	0	Post	≥60	LumA	Positive	Negative	GRADE1	Positive	≤2cm	stage1
MB-0192	0	Post	≥60	claudin-low	Positive	Negative	GRADE1	Negative	≤2cm	stage1
MB-4959	0	Post	≥60	LumA	Positive	Negative	GRADE1	Positive	≤2cm	stage1
MB-3037	0	Post	＜60	LumA	Positive	Negative	GRADE2	Positive	≤2cm	stage1
MB-3171	0	Post	＜60	LumA	Positive	Negative	GRADE2	Positive	≤2cm	stage1
MB-4046	0	Post	＜60	Her2	Positive	Negative	GRADE2	Positive	≤2cm	stage1
MB-2843	0	Post	≥60	LumA	Positive	Negative	GRADE2	Negative	≤2cm	stage1
MB-0083	0	Post	≥60	LumB	Positive	Negative	GRADE2	Positive	≤2cm	stage1
MB-2814	0	Post	≥60	LumB	Positive	Negative	GRADE2	Positive	≤2cm	stage1
MB-0640	0	Post	≥60	Normal	Positive	Negative	GRADE2	Positive	≤2cm	stage1
MB-5424	0	Post	≥60	LumA	Positive	Negative	GRADE2	Positive	≤2cm	stage1
MB-2969	0	Post	≥60	LumA	Positive	Negative	GRADE2	Positive	≤2cm	stage1
MB-2896	0	Post	≥60	claudin-low	Positive	Negative	GRADE2	Negative	≤2cm	stage1
MB-0136	0	Post	≥60	LumA	Positive	Negative	GRADE2	Positive	≤2cm	stage1
MB-5164	0	Pre	＜60	Normal	Positive	Positive	GRADE3	Positive	≤2cm	stage1
MB-0480	0	Post	＜60	LumA	Positive	Negative	GRADE3	Negative	≤2cm	stage1
MB-3978	0	Post	＜60	Her2	Negative	Positive	GRADE3	Negative	≤2cm	stage1
MB-3211	0	Post	＜60	Basal	Negative	Negative	GRADE3	Negative	≤2cm	stage1
MB-0467	0	Post	＜60	Her2	Negative	Positive	GRADE3	Negative	≤2cm	stage1
MB-0352	0	Post	≥60	claudin-low	Negative	Negative	GRADE3	Negative	≤2cm	stage1
MB-5471	0	Post	≥60	LumA	Positive	Negative	GRADE3	Negative	≤2cm	stage1
MB-4770	0	Post	≥60	Her2	Negative	Positive	GRADE3	Negative	≤2cm	stage1
MB-0436	0	Post	≥60	Her2	Negative	Negative	GRADE3	Negative	≤2cm	stage1
MB-0232	0	Pre	＜60	LumA	Positive	Negative	GRADE2	Positive	≤2cm	stage1
MB-5412	0	Post	＜60	LumA	Positive	Negative	GRADE2	Positive	≤2cm	stage1
MB-2845	0	Post	＜60	claudin-low	Positive	Negative	GRADE2	Negative	≤2cm	stage1
MB-0128	0	Post	＜60	claudin-low	Positive	Negative	GRADE2	Positive	≤2cm	stage1
MB-2840	0	Post	≥60	LumA	Positive	Negative	GRADE2	Negative	≤2cm	stage1
MB-5232	0	Post	≥60	Basal	Negative	Negative	GRADE2	Negative	≤2cm	stage1
MB-3181	0	Pre	＜60	LumB	Positive	Negative	GRADE3	Positive	≤2cm	stage1
MB-4809	0	Pre	＜60	Basal	Positive	Negative	GRADE3	Negative	≤2cm	stage1
MB-0662	0	Post	＜60	Normal	Positive	Positive	GRADE3	Positive	≤2cm	stage1
MB-5392	0	Post	＜60	claudin-low	Negative	Negative	GRADE3	Negative	≤2cm	stage1
MB-5396	0	Post	≥60	LumB	Positive	Negative	GRADE3	Negative	≤2cm	stage1
MB-5395	0	Post	≥60	LumA	Positive	Negative	GRADE3	Positive	≤2cm	stage1
MB-2977	0	Pre	＜60	LumA	Positive	Negative	GRADE1	Positive	≤2cm	stage1
MB-2933	0	Pre	＜60	LumA	Positive	Negative	GRADE1	Positive	≤2cm	stage1
MB-2990	0	Pre	＜60	LumA	Positive	Negative	GRADE1	Positive	≤2cm	stage1
MB-3865	0	Pre	＜60	claudin-low	Positive	Negative	GRADE1	Negative	≤2cm	stage1
MB-3032	0	Post	＜60	LumA	Positive	Negative	GRADE1	Positive	≤2cm	stage1
MB-2797	0	Post	＜60	LumA	Positive	Negative	GRADE1	Positive	≤2cm	stage1
MB-2536	0	Post	＜60	LumA	Positive	Negative	GRADE1	Negative	≤2cm	stage1
MB-5300	0	Post	＜60	LumA	Positive	Negative	GRADE1	Positive	≤2cm	stage1
MB-4529	0	Post	≥60	LumA	Positive	Negative	GRADE1	Negative	≤2cm	stage1
MB-0470	0	Post	≥60	claudin-low	Negative	Negative	GRADE1	Negative	≤2cm	stage1
MB-6229	0	Post	≥60	LumA	Positive	Negative	GRADE1	Positive	≤2cm	stage1
MB-3874	0	Pre	＜60	LumA	Positive	Negative	GRADE2	Positive	≤2cm	stage1
MB-2947	0	Pre	＜60	LumA	Positive	Negative	GRADE2	Positive	≤2cm	stage1
MB-2951	0	Pre	＜60	LumA	Positive	Negative	GRADE2	Positive	≤2cm	stage1
MB-6118	0	Pre	＜60	LumA	Positive	Negative	GRADE2	Positive	≤2cm	stage1
MB-4603	0	Pre	＜60	Normal	Positive	Negative	GRADE2	Positive	≤2cm	stage1
MB-5451	0	Pre	＜60	LumA	Positive	Negative	GRADE2	Positive	≤2cm	stage1
MB-5560	0	Pre	＜60	Basal	Negative	Negative	GRADE2	Negative	≤2cm	stage1
MB-4442	0	Pre	＜60	LumA	Positive	Negative	GRADE2	Positive	≤2cm	stage1
MB-2711	0	Pre	＜60	LumA	Positive	Negative	GRADE2	Positive	≤2cm	stage1
MB-5230	0	Pre	＜60	LumA	Positive	Negative	GRADE2	Positive	≤2cm	stage1
MB-4593	0	Pre	＜60	LumA	Positive	Negative	GRADE2	Positive	≤2cm	stage1
MB-3298	0	Pre	＜60	LumA	Positive	Negative	GRADE2	Positive	≤2cm	stage1
MB-5431	0	Pre	＜60	claudin-low	Positive	Negative	GRADE2	Positive	≤2cm	stage1
MB-0439	0	Post	＜60	LumB	Positive	Negative	GRADE2	Positive	≤2cm	stage1
MB-3079	0	Post	＜60	LumA	Positive	Negative	GRADE2	Positive	≤2cm	stage1
MB-4743	0	Post	＜60	Normal	Positive	Negative	GRADE2	Negative	≤2cm	stage1
MB-5267	0	Post	＜60	LumA	Positive	Negative	GRADE2	Positive	≤2cm	stage1
MB-5196	0	Post	＜60	LumA	Positive	Negative	GRADE2	Negative	≤2cm	stage1
MB-5162	0	Post	＜60	claudin-low	Negative	Negative	GRADE2	Negative	≤2cm	stage1
MB-5489	0	Post	＜60	LumA	Positive	Negative	GRADE2	Positive	≤2cm	stage1
MB-5176	0	Post	＜60	claudin-low	Positive	Negative	GRADE2	Negative	≤2cm	stage1
MB-5050	0	Post	＜60	LumA	Positive	Negative	GRADE2	Positive	≤2cm	stage1
MB-5428	0	Post	＜60	LumA	Positive	Negative	GRADE2	Positive	≤2cm	stage1
MB-4607	0	Post	＜60	LumA	Positive	Negative	GRADE2	Negative	≤2cm	stage1
MB-4739	0	Post	＜60	LumA	Positive	Negative	GRADE2	Positive	≤2cm	stage1
MB-5635	0	Post	＜60	LumA	Positive	Negative	GRADE2	Negative	≤2cm	stage1
MB-0487	0	Post	＜60	Normal	Positive	Negative	GRADE2	Positive	≤2cm	stage1
MB-2769	0	Post	＜60	LumB	Positive	Negative	GRADE2	Positive	≤2cm	stage1
MB-2705	0	Post	≥60	LumB	Positive	Negative	GRADE2	Negative	≤2cm	stage1
MB-6212	0	Post	≥60	LumA	Positive	Negative	GRADE2	Positive	≤2cm	stage1
MB-5261	0	Post	≥60	LumB	Positive	Negative	GRADE2	Positive	≤2cm	stage1
MB-2708	0	Post	≥60	LumB	Positive	Negative	GRADE2	Positive	≤2cm	stage1
MB-5079	0	Post	≥60	LumA	Positive	Negative	GRADE2	Positive	≤2cm	stage1
MB-5531	0	Post	≥60	claudin-low	Negative	Negative	GRADE2	Negative	≤2cm	stage1
MB-5291	0	Post	≥60	LumB	Positive	Negative	GRADE2	Positive	≤2cm	stage1
MB-5206	0	Post	≥60	LumA	Positive	Negative	GRADE2	Negative	≤2cm	stage1
MB-4762	0	Post	≥60	LumA	Positive	Negative	GRADE2	Positive	≤2cm	stage1
MB-5239	0	Post	≥60	LumB	Positive	Negative	GRADE2	Positive	≤2cm	stage1
MB-5388	0	Post	≥60	LumA	Positive	Negative	GRADE2	Positive	≤2cm	stage1
MB-5562	0	Post	≥60	LumB	Positive	Negative	GRADE2	Positive	≤2cm	stage1
MB-5505	0	Post	≥60	LumB	Positive	Negative	GRADE2	Positive	≤2cm	stage1
MB-5183	0	Post	≥60	LumA	Positive	Negative	GRADE2	Positive	≤2cm	stage1
MB-5563	0	Post	≥60	LumA	Positive	Negative	GRADE2	Negative	≤2cm	stage1
MB-0365	0	Post	≥60	claudin-low	Positive	Positive	GRADE2	Negative	≤2cm	stage1
MB-5323	0	Pre	＜60	claudin-low	Negative	Negative	GRADE3	Negative	≤2cm	stage1
MB-5057	0	Pre	＜60	Basal	Negative	Negative	GRADE3	Negative	≤2cm	stage1
MB-5572	0	Pre	＜60	claudin-low	Negative	Negative	GRADE3	Negative	≤2cm	stage1
MB-3752	0	Pre	＜60	claudin-low	Negative	Negative	GRADE3	Negative	≤2cm	stage1
MB-3748	0	Post	＜60	LumA	Positive	Negative	GRADE3	Positive	≤2cm	stage1
MB-3395	0	Post	＜60	claudin-low	Negative	Negative	GRADE3	Negative	≤2cm	stage1
MB-5190	0	Post	＜60	Basal	Negative	Positive	GRADE3	Negative	≤2cm	stage1
MB-3466	0	Post	＜60	Her2	Positive	Negative	GRADE3	Positive	≤2cm	stage1
MB-5281	0	Post	＜60	LumA	Negative	Negative	GRADE3	Negative	≤2cm	stage1
MB-5364	0	Post	＜60	Normal	Positive	Negative	GRADE3	Positive	≤2cm	stage1
MB-5306	0	Post	＜60	LumA	Positive	Negative	GRADE3	Negative	≤2cm	stage1
MB-3103	0	Post	＜60	LumB	Positive	Positive	GRADE3	Negative	≤2cm	stage1
MB-5130	0	Post	＜60	LumA	Positive	Negative	GRADE3	Positive	≤2cm	stage1
MB-2517	0	Post	≥60	Her2	Negative	Positive	GRADE3	Negative	≤2cm	stage1
MB-4004	0	Post	≥60	LumB	Positive	Negative	GRADE3	Positive	≤2cm	stage1
MB-0516	0	Post	≥60	Basal	Negative	Negative	GRADE3	Negative	≤2cm	stage1
MB-5498	0	Post	≥60	Her2	Positive	Negative	GRADE3	Negative	≤2cm	stage1
MB-4679	0	Post	≥60	Basal	Negative	Negative	GRADE3	Negative	≤2cm	stage1
MB-4626	0	Post	≥60	Her2	Positive	Positive	GRADE3	Negative	≤2cm	stage1
MB-4723	0	Post	≥60	LumB	Positive	Negative	GRADE3	Negative	≤2cm	stage1
MB-5199	0	Post	≥60	Basal	Negative	Positive	GRADE3	Negative	≤2cm	stage1
MB-2895	0	Post	≥60	claudin-low	Negative	Positive	GRADE3	Negative	≤2cm	stage1
MB-4303	0	Post	≥60	Basal	Negative	Negative	GRADE3	Negative	≤2cm	stage1
MB-5179	0	Post	≥60	LumA	Positive	Negative	GRADE3	Negative	≤2cm	stage1
MB-5652	0	Post	≥60	Normal	Positive	Negative	GRADE3	Negative	≤2cm	stage1
MB-5200	0	Post	≥60	LumB	Positive	Negative	GRADE3	Negative	≤2cm	stage1
MB-5195	0	Post	≥60	LumA	Positive	Positive	GRADE3	Positive	≤2cm	stage1
MB-5260	0	Post	≥60	LumB	Positive	Negative	GRADE3	Positive	≤2cm	stage1
MB-4706	0	Post	≥60	LumA	Positive	Negative	GRADE3	Positive	≤2cm	stage1
MB-5226	0	Post	≥60	LumB	Positive	Negative	GRADE3	Negative	≤2cm	stage1
MB-5222	0	Post	≥60	claudin-low	Negative	Negative	GRADE3	Negative	≤2cm	stage1
MB-4643	0	Post	≥60	Her2	Negative	Positive	GRADE3	Negative	≤2cm	stage1
MB-2916	0	Pre	＜60	LumA	Positive	Negative	GRADE1	Positive	≤2cm	stage1
MB-0451	0	Post	≥60	LumA	Positive	Negative	GRADE1	Negative	≤2cm	stage1
MB-6006	0	Post	≥60	LumA	Positive	Negative	GRADE1	Positive	≤2cm	stage1
MB-4375	0	Pre	＜60	Normal	Positive	Negative	GRADE2	Positive	≤2cm	stage1
MB-5048	0	Pre	＜60	LumA	Positive	Negative	GRADE2	Positive	≤2cm	stage1
MB-5583	0	Post	＜60	LumA	Positive	Negative	GRADE2	Positive	≤2cm	stage1
MB-5457	0	Post	＜60	LumA	Positive	Negative	GRADE2	Positive	≤2cm	stage1
MB-3840	0	Post	＜60	LumB	Positive	Negative	GRADE2	Negative	≤2cm	stage1
MB-3049	0	Post	＜60	LumA	Positive	Negative	GRADE2	Positive	≤2cm	stage1
MB-0142	0	Post	＜60	LumA	Positive	Negative	GRADE2	Positive	≤2cm	stage1
MB-5408	0	Post	≥60	claudin-low	Negative	Negative	GRADE2	Negative	≤2cm	stage1
MB-3371	0	Post	≥60	LumB	Positive	Negative	GRADE2	Negative	≤2cm	stage1
MB-2618	0	Post	≥60	LumB	Positive	Negative	GRADE2	Positive	≤2cm	stage1
MB-3167	1-3	Post	≥60	LumA	Positive	Negative	GRADE2	Positive	≤2cm	stage1
MB-6225	0	Post	≥60	LumA	Positive	Negative	GRADE2	Positive	≤2cm	stage1
MB-5656	0	Post	≥60	Normal	Positive	Negative	GRADE2	Positive	≤2cm	stage1
MB-0596	0	Post	≥60	LumA	Positive	Negative	GRADE2	Positive	≤2cm	stage1
MB-5402	0	Post	≥60	LumA	Positive	Negative	GRADE2	Positive	≤2cm	stage1
MB-0420	0	Pre	＜60	claudin-low	Negative	Negative	GRADE3	Negative	≤2cm	stage1
MB-0400	0	Post	＜60	claudin-low	Negative	Negative	GRADE3	Negative	≤2cm	stage1
MB-2771	0	Post	＜60	Basal	Negative	Negative	GRADE3	Negative	≤2cm	stage1
MB-3361	0	Post	＜60	LumB	Positive	Positive	GRADE3	Negative	≤2cm	stage1
MB-0663	0	Post	＜60	Her2	Negative	Positive	GRADE3	Negative	≤2cm	stage1
MB-2996	0	Post	＜60	LumA	Positive	Negative	GRADE3	Positive	≤2cm	stage1
MB-2851	0	Post	＜60	LumA	Positive	Negative	GRADE3	Positive	≤2cm	stage1
MB-0531	0	Post	≥60	Normal	Positive	Negative	GRADE3	Positive	≤2cm	stage1
MB-0462	0	Post	≥60	claudin-low	Negative	Positive	GRADE3	Negative	≤2cm	stage1
MB-2626	0	Post	≥60	LumB	Positive	Positive	GRADE3	Positive	≤2cm	stage1
MB-4888	0	Post	≥60	claudin-low	Negative	Negative	GRADE3	Negative	≤2cm	stage1
MB-5065	0	Post	≥60	claudin-low	Negative	Negative	GRADE3	Negative	≤2cm	stage1
MB-0320	0	Post	＜60	LumA	Positive	Negative	GRADE1	Positive	≤2cm	stage1
MB-0256	0	Post	＜60	LumA	Positive	Negative	GRADE1	Positive	≤2cm	stage1
MB-0130	0	Post	＜60	LumA	Positive	Positive	GRADE1	Negative	≤2cm	stage1
MB-3222	0	Post	≥60	LumA	Positive	Negative	GRADE1	Positive	≤2cm	stage1
MB-3351	0	Pre	＜60	LumA	Positive	Negative	GRADE2	Positive	≤2cm	stage1
MB-2791	0	Pre	＜60	LumA	Positive	Negative	GRADE2	Positive	≤2cm	stage1
MB-5113	0	Pre	＜60	Normal	Positive	Negative	GRADE2	Negative	≤2cm	stage1
MB-2931	0	Pre	＜60	LumB	Positive	Negative	GRADE2	Positive	≤2cm	stage1
MB-0517	0	Pre	＜60	LumA	Positive	Negative	GRADE2	Positive	≤2cm	stage1
MB-3450	0	Post	＜60	LumA	Positive	Negative	GRADE2	Positive	≤2cm	stage1
MB-5059	0	Post	＜60	LumA	Positive	Negative	GRADE2	Positive	≤2cm	stage1
MB-5044	0	Post	＜60	LumB	Positive	Negative	GRADE2	Negative	≤2cm	stage1
MB-5144	0	Post	＜60	LumB	Positive	Negative	GRADE2	Positive	≤2cm	stage1
MB-3228	0	Post	＜60	LumA	Positive	Negative	GRADE2	Positive	≤2cm	stage1
MB-5049	0	Post	≥60	LumB	Positive	Negative	GRADE2	Positive	≤2cm	stage1
MB-0618	0	Post	≥60	LumB	Positive	Negative	GRADE2	Positive	≤2cm	stage1
MB-4859	0	Post	≥60	claudin-low	Negative	Negative	GRADE2	Negative	≤2cm	stage1
MB-0471	0	Post	≥60	LumA	Positive	Negative	GRADE2	Positive	≤2cm	stage1
MB-0233	0	Post	≥60	LumA	Positive	Negative	GRADE2	Positive	≤2cm	stage1
MB-3235	0	Post	＜60	LumB	Positive	Positive	GRADE3	Positive	≤2cm	stage1
MB-0062	0	Post	＜60	Basal	Negative	Negative	GRADE3	Negative	≤2cm	stage1
MB-2772	0	Post	＜60	LumB	Positive	Negative	GRADE3	Positive	≤2cm	stage1
MB-0168	0	Post	≥60	claudin-low	Positive	Negative	GRADE3	Negative	≤2cm	stage1
MB-3028	0	Post	≥60	LumB	Positive	Positive	GRADE3	Negative	≤2cm	stage1
MB-3122	0	Post	≥60	Her2	Positive	Negative	GRADE3	Negative	≤2cm	stage1
MB-3062	0	Post	≥60	claudin-low	Negative	Negative	GRADE3	Negative	≤2cm	stage1
MB-5614	0	Post	≥60	LumA	Positive	Negative	GRADE3	Positive	≤2cm	stage1
MB-2765	0	Post	≥60	claudin-low	Positive	Negative	GRADE3	Positive	≤2cm	stage1
MB-3476	0	Post	≥60	claudin-low	Negative	Negative	GRADE3	Negative	≤2cm	stage1
MB-0591	0	Post	≥60	LumB	Positive	Negative	GRADE3	Negative	≤2cm	stage1
MB-3254	0	Post	＜60	LumA	Positive	Negative	GRADE1	Positive	≤2cm	stage1
MB-6108	0	Pre	＜60	LumA	Positive	Negative	GRADE2	Positive	≤2cm	stage1
MB-2953	0	Pre	＜60	LumB	Positive	Negative	GRADE2	Positive	≤2cm	stage1
MB-4900	0	Pre	＜60	LumB	Positive	Negative	GRADE2	Negative	≤2cm	stage1
MB-3781	0	Pre	＜60	LumA	Positive	Negative	GRADE2	Positive	≤2cm	stage1
MB-0242	0	Post	＜60	LumB	Positive	Negative	GRADE2	Positive	≤2cm	stage1
MB-0138	0	Post	＜60	LumA	Positive	Negative	GRADE2	Positive	≤2cm	stage1
MB-0180	0	Post	＜60	LumA	Positive	Negative	GRADE2	Positive	≤2cm	stage1
MB-0455	0	Post	＜60	LumB	Positive	Negative	GRADE2	Positive	≤2cm	stage1
MB-0605	0	Post	＜60	LumA	Positive	Negative	GRADE2	Positive	≤2cm	stage1
MB-2803	0	Post	≥60	LumB	Positive	Negative	GRADE2	Negative	≤2cm	stage1
MB-2616	0	Post	≥60	claudin-low	Positive	Negative	GRADE2	Positive	≤2cm	stage1
MB-3378	0	Post	≥60	LumA	Positive	Negative	GRADE2	Positive	≤2cm	stage1
MB-6183	0	Post	≥60	LumB	Positive	Negative	GRADE2	Positive	≤2cm	stage1
MB-4005	0	Post	≥60	claudin-low	Positive	Negative	GRADE2	Positive	≤2cm	stage1
MB-0064	0	Post	≥60	LumB	Positive	Negative	GRADE2	Positive	≤2cm	stage1
MB-4944	0	Post	≥60	LumB	Positive	Negative	GRADE2	Positive	≤2cm	stage1
MB-0606	0	Post	≥60	LumB	Positive	Negative	GRADE2	Negative	≤2cm	stage1
MB-0372	0	Pre	＜60	Basal	Negative	Negative	GRADE3	Negative	≤2cm	stage1
MB-2820	0	Pre	＜60	LumA	Positive	Negative	GRADE3	Positive	≤2cm	stage1
MB-0108	0	Pre	＜60	claudin-low	Positive	Negative	GRADE3	Negative	≤2cm	stage1
MB-5264	0	Pre	＜60	LumA	Positive	Negative	GRADE3	Positive	≤2cm	stage1
MB-4879	0	Pre	＜60	Her2	Negative	Positive	GRADE3	Negative	≤2cm	stage1
MB-0639	0	Post	＜60	Basal	Negative	Negative	GRADE3	Negative	≤2cm	stage1
MB-4665	0	Post	＜60	LumA	Positive	Negative	GRADE3	Positive	≤2cm	stage1
MB-3706	0	Post	＜60	Basal	Negative	Negative	GRADE3	Negative	≤2cm	stage1
MB-0507	0	Post	＜60	LumA	Positive	Negative	GRADE3	Positive	≤2cm	stage1
MB-4675	0	Post	＜60	LumA	Positive	Negative	GRADE3	Positive	≤2cm	stage1
MB-3292	0	Post	≥60	claudin-low	Negative	Negative	GRADE3	Negative	≤2cm	stage1
MB-5318	0	Post	≥60	LumB	Positive	Negative	GRADE3	Negative	≤2cm	stage1
MB-4708	0	Post	≥60	LumA	Positive	Negative	GRADE3	Negative	≤2cm	stage1
MB-2932	0	Post	≥60	LumB	Positive	Negative	GRADE3	Positive	≤2cm	stage1
MB-2617	0	Post	≥60	LumB	Positive	Negative	GRADE3	Negative	≤2cm	stage1
MB-4974	0	Post	≥60	Basal	Negative	Negative	GRADE3	Negative	≤2cm	stage1
MB-5163	0	Post	≥60	LumA	Positive	Negative	GRADE3	Negative	≤2cm	stage1
MB-0308	0	Post	＜60	LumA	Positive	Negative	GRADE1	Negative	≤2cm	stage1
MB-2819	0	Post	≥60	LumA	Positive	Negative	GRADE1	Positive	≤2cm	stage1
MB-2747	0	Post	≥60	LumA	Positive	Negative	GRADE1	Positive	≤2cm	stage1
MB-0229	0	Pre	＜60	LumA	Positive	Negative	GRADE2	Positive	≤2cm	stage1
MB-0225	0	Post	＜60	LumB	Positive	Positive	GRADE2	Negative	≤2cm	stage1
MB-3300	0	Post	≥60	LumB	Positive	Negative	GRADE2	Negative	≤2cm	stage1
MB-3088	0	Post	≥60	LumA	Positive	Negative	GRADE2	Positive	≤2cm	stage1
MB-3033	0	Post	≥60	LumA	Positive	Negative	GRADE2	Positive	≤2cm	stage1
MB-0541	0	Pre	＜60	LumA	Positive	Negative	GRADE3	Negative	≤2cm	stage1
MB-0148	0	Post	＜60	Her2	Negative	Positive	GRADE3	Negative	≤2cm	stage1
MB-0481	0	Post	＜60	Basal	Negative	Negative	GRADE3	Negative	≤2cm	stage1
MB-2844	0	Post	≥60	LumB	Positive	Negative	GRADE3	Negative	≤2cm	stage1
MB-0383	0	Post	≥60	LumB	Positive	Negative	GRADE3	Negative	≤2cm	stage1
MB-4710	0	Post	≥60	LumA	Positive	Negative	GRADE3	Positive	≤2cm	stage1
MB-3252	0	Pre	＜60	LumA	Positive	Negative	GRADE1	Positive	≤2cm	stage1
MB-3711	0	Pre	＜60	LumA	Positive	Negative	GRADE1	Positive	≤2cm	stage1
MB-4866	0	Pre	＜60	LumA	Positive	Negative	GRADE1	Positive	≤2cm	stage1
MB-3064	0	Pre	＜60	LumA	Positive	Negative	GRADE1	Positive	≤2cm	stage1
MB-2919	0	Post	＜60	LumB	Positive	Negative	GRADE1	Positive	≤2cm	stage1
MB-0571	0	Post	≥60	LumA	Positive	Negative	GRADE1	Positive	≤2cm	stage1
MB-5221	0	Post	≥60	LumA	Positive	Negative	GRADE1	Positive	≤2cm	stage1
MB-4289	0	Post	≥60	Her2	Positive	Positive	GRADE1	Negative	≤2cm	stage1
MB-5499	0	Post	≥60	LumA	Positive	Negative	GRADE1	Positive	≤2cm	stage1
MB-0175	0	Post	≥60	LumA	Positive	Negative	GRADE1	Negative	≤2cm	stage1
MB-6233	0	Post	≥60	LumB	Positive	Negative	GRADE1	Positive	≤2cm	stage1
MB-0642	0	Post	≥60	LumA	Positive	Negative	GRADE1	Positive	≤2cm	stage1
MB-4791	0	Post	≥60	LumB	Positive	Negative	GRADE1	Negative	≤2cm	stage1
MB-3104	0	Pre	＜60	LumA	Positive	Positive	GRADE2	Negative	≤2cm	stage1
MB-2779	0	Pre	＜60	LumA	Positive	Negative	GRADE2	Positive	≤2cm	stage1
MB-4899	0	Pre	＜60	LumA	Positive	Negative	GRADE2	Positive	≤2cm	stage1
MB-4738	0	Pre	＜60	Normal	Positive	Negative	GRADE2	Positive	≤2cm	stage1
MB-5623	0	Pre	＜60	LumB	Positive	Negative	GRADE2	Positive	≤2cm	stage1
MB-3490	0	Pre	＜60	LumB	Positive	Negative	GRADE2	Positive	≤2cm	stage1
MB-5484	0	Pre	＜60	LumA	Positive	Negative	GRADE2	Positive	≤2cm	stage1
MB-5084	0	Pre	＜60	LumA	Positive	Negative	GRADE2	Negative	≤2cm	stage1
MB-4709	0	Pre	＜60	LumA	Positive	Negative	GRADE2	Positive	≤2cm	stage1
MB-0632	0	Post	＜60	LumA	Positive	Negative	GRADE2	Negative	≤2cm	stage1
MB-5575	0	Post	＜60	LumB	Positive	Negative	GRADE2	Positive	≤2cm	stage1
MB-4418	0	Post	＜60	LumA	Positive	Negative	GRADE2	Positive	≤2cm	stage1
MB-5341	0	Post	＜60	LumB	Positive	Negative	GRADE2	Positive	≤2cm	stage1
MB-0394	0	Post	＜60	LumA	Positive	Negative	GRADE2	Positive	≤2cm	stage1
MB-4941	0	Post	＜60	LumA	Positive	Negative	GRADE2	Positive	≤2cm	stage1
MB-0410	0	Post	＜60	LumA	Positive	Negative	GRADE2	Positive	≤2cm	stage1
MB-3459	0	Post	＜60	claudin-low	Positive	Negative	GRADE2	Positive	≤2cm	stage1
MB-4883	0	Post	＜60	LumA	Positive	Negative	GRADE2	Positive	≤2cm	stage1
MB-2513	0	Post	＜60	LumA	Negative	Positive	GRADE2	Negative	≤2cm	stage1
MB-3417	0	Post	＜60	LumB	Positive	Negative	GRADE2	Positive	≤2cm	stage1
MB-5541	0	Post	≥60	LumA	Positive	Negative	GRADE2	Positive	≤2cm	stage1
MB-4670	0	Post	≥60	LumA	Positive	Negative	GRADE2	Positive	≤2cm	stage1
MB-0145	0	Post	≥60	LumA	Positive	Negative	GRADE2	Positive	≤2cm	stage1
MB-5064	0	Post	≥60	LumA	Positive	Negative	GRADE2	Positive	≤2cm	stage1
MB-5638	0	Post	≥60	LumA	Positive	Negative	GRADE2	Positive	≤2cm	stage1
MB-5386	0	Post	≥60	LumB	Positive	Negative	GRADE2	Positive	≤2cm	stage1
MB-3850	0	Post	≥60	LumA	Positive	Positive	GRADE2	Positive	≤2cm	stage1
MB-5214	0	Post	≥60	Normal	Positive	Negative	GRADE2	Positive	≤2cm	stage1
MB-4235	0	Post	≥60	Basal	Positive	Negative	GRADE2	Negative	≤2cm	stage1
MB-5287	0	Post	≥60	LumA	Positive	Negative	GRADE2	Positive	≤2cm	stage1
MB-5497	0	Post	≥60	LumB	Positive	Negative	GRADE2	Positive	≤2cm	stage1
MB-4003	0	Post	≥60	Her2	Positive	Negative	GRADE2	Positive	≤2cm	stage1
MB-4957	0	Post	≥60	LumB	Positive	Negative	GRADE2	Negative	≤2cm	stage1
MB-5645	0	Post	≥60	LumA	Positive	Negative	GRADE2	Positive	≤2cm	stage1
MB-4616	0	Post	≥60	LumA	Positive	Negative	GRADE2	Positive	≤2cm	stage1
MB-5201	0	Post	≥60	LumA	Positive	Negative	GRADE2	Positive	≤2cm	stage1
MB-5567	0	Post	≥60	LumA	Positive	Negative	GRADE2	Positive	≤2cm	stage1
MB-4339	0	Post	≥60	LumB	Positive	Negative	GRADE2	Positive	≤2cm	stage1
MB-5119	0	Post	≥60	LumA	Positive	Negative	GRADE2	Negative	≤2cm	stage1
MB-4987	0	Post	≥60	LumA	Positive	Negative	GRADE2	Negative	≤2cm	stage1
MB-4000	0	Post	≥60	LumA	Positive	Negative	GRADE2	Negative	≤2cm	stage1
MB-5143	0	Post	≥60	LumA	Positive	Negative	GRADE2	Positive	≤2cm	stage1
MB-5184	0	Post	≥60	LumA	Positive	Negative	GRADE2	Positive	≤2cm	stage1
MB-4797	0	Post	≥60	LumA	Positive	Negative	GRADE2	Negative	≤2cm	stage1
MB-5429	0	Post	≥60	LumA	Positive	Negative	GRADE2	Negative	≤2cm	stage1
MB-0454	0	Post	≥60	LumA	Positive	Negative	GRADE2	Positive	≤2cm	stage1
MB-4332	0	Pre	＜60	Basal	Negative	Negative	GRADE3	Negative	≤2cm	stage1
MB-0630	0	Pre	＜60	LumB	Positive	Positive	GRADE3	Positive	≤2cm	stage1
MB-5272	0	Pre	＜60	claudin-low	Positive	Negative	GRADE3	Negative	≤2cm	stage1
MB-4937	0	Pre	＜60	LumB	Positive	Negative	GRADE3	Positive	≤2cm	stage1
MB-0584	0	Pre	＜60	LumB	Positive	Negative	GRADE3	Positive	≤2cm	stage1
MB-5041	0	Pre	＜60	claudin-low	Negative	Negative	GRADE3	Negative	≤2cm	stage1
MB-5526	0	Pre	＜60	Basal	Negative	Negative	GRADE3	Negative	≤2cm	stage1
MB-0401	0	Pre	＜60	claudin-low	Negative	Negative	GRADE3	Negative	≤2cm	stage1
MB-0201	0	Pre	＜60	Basal	Negative	Positive	GRADE3	Negative	≤2cm	stage1
MB-4362	0	Post	＜60	Normal	Positive	Negative	GRADE3	Positive	≤2cm	stage1
MB-5556	0	Post	＜60	LumB	Positive	Negative	GRADE3	Negative	≤2cm	stage1
MB-0475	0	Post	＜60	LumA	Positive	Negative	GRADE3	Positive	≤2cm	stage1
MB-5511	0	Post	＜60	Her2	Negative	Negative	GRADE3	Positive	≤2cm	stage1
MB-5191	0	Post	＜60	LumA	Positive	Negative	GRADE3	Positive	≤2cm	stage1
MB-3329	0	Post	＜60	Her2	Negative	Positive	GRADE3	Negative	≤2cm	stage1
MB-3363	0	Post	＜60	Basal	Positive	Negative	GRADE3	Negative	≤2cm	stage1
MB-3271	0	Post	＜60	claudin-low	Negative	Negative	GRADE3	Negative	≤2cm	stage1
MB-2613	0	Post	＜60	LumB	Positive	Negative	GRADE3	Positive	≤2cm	stage1
MB-2835	0	Post	＜60	LumA	Positive	Negative	GRADE3	Positive	≤2cm	stage1
MB-5273	0	Post	≥60	LumB	Positive	Negative	GRADE3	Positive	≤2cm	stage1
MB-4724	0	Post	≥60	Her2	Negative	Positive	GRADE3	Negative	≤2cm	stage1
MB-3379	0	Post	≥60	LumA	Positive	Positive	GRADE3	Positive	≤2cm	stage1
MB-3389	0	Post	≥60	LumB	Positive	Negative	GRADE3	Negative	≤2cm	stage1
MB-2993	0	Post	≥60	claudin-low	Negative	Negative	GRADE3	Negative	≤2cm	stage1
MB-2984	0	Post	≥60	LumB	Positive	Positive	GRADE3	Negative	≤2cm	stage1
MB-5178	0	Post	≥60	Normal	Positive	Negative	GRADE3	Negative	≤2cm	stage1
MB-4667	0	Post	≥60	Her2	Negative	Negative	GRADE3	Negative	≤2cm	stage1
MB-5576	0	Post	≥60	LumB	Positive	Negative	GRADE3	Positive	≤2cm	stage1
MB-0536	0	Post	≥60	LumB	Positive	Negative	GRADE3	Negative	≤2cm	stage1
MB-5421	0	Post	≥60	Basal	Negative	Negative	GRADE3	Negative	≤2cm	stage1
MB-4669	0	Post	≥60	LumB	Positive	Negative	GRADE3	Negative	≤2cm	stage1
MB-5584	0	Post	≥60	Her2	Positive	Negative	GRADE3	Negative	≤2cm	stage1
MB-4351	0	Post	≥60	Her2	Negative	Negative	GRADE3	Negative	≤2cm	stage1
MB-5420	0	Post	≥60	Basal	Positive	Positive	GRADE3	Negative	≤2cm	stage1
MB-4648	0	Post	≥60	LumB	Positive	Negative	GRADE3	Positive	≤2cm	stage1
MB-6237	0	Post	≥60	Basal	Negative	Negative	GRADE3	Negative	≤2cm	stage1
MB-4694	0	Post	≥60	Basal	Positive	Negative	GRADE3	Negative	≤2cm	stage1
MB-5148	0	Post	≥60	Her2	Negative	Negative	GRADE3	Negative	≤2cm	stage1
MB-5334	0	Post	≥60	LumA	Positive	Negative	GRADE3	Positive	≤2cm	stage1
MB-4654	0	Post	≥60	LumB	Positive	Negative	GRADE3	Positive	≤2cm	stage1
MB-0039	0	Post	≥60	LumB	Positive	Negative	GRADE1	Positive	2-5cm	stage1
MB-0463	0	Post	≥60	LumA	Positive	Negative	GRADE2	Positive	2-5cm	stage1
MB-3545	0	Pre	＜60	LumA	Positive	Negative	GRADE3	Positive	2-5cm	stage1
MB-3437	0	Post	≥60	LumB	Positive	Negative	GRADE3	Positive	2-5cm	stage1
MB-2815	0	Post	≥60	Normal	Positive	Negative	GRADE1	Positive	2-5cm	stage1
MB-3035	0	Post	＜60	LumA	Positive	Negative	GRADE2	Negative	2-5cm	stage1
MB-2854	0	Post	≥60	LumA	Positive	Negative	GRADE2	Negative	2-5cm	stage1
MB-3824	0	Pre	＜60	LumB	Positive	Negative	GRADE3	Positive	2-5cm	stage1
MB-3021	1-3	Post	≥60	LumA	Positive	Negative	GRADE3	Positive	2-5cm	stage1
MB-3344	0	Pre	＜60	LumA	Positive	Negative	GRADE2	Positive	2-5cm	stage1
MB-2853	0	Pre	＜60	LumB	Positive	Negative	GRADE2	Negative	2-5cm	stage1
MB-3005	0	Pre	＜60	LumA	Positive	Negative	GRADE2	Positive	2-5cm	stage1
MB-3852	0	Pre	＜60	LumA	Positive	Positive	GRADE3	Positive	2-5cm	stage1
MB-3838	0	Post	≥60	LumB	Positive	Negative	GRADE3	Positive	2-5cm	stage1
MB-3367	0	Post	≥60	claudin-low	Positive	Negative	GRADE3	Negative	2-5cm	stage1
MB-0227	0	Post	＜60	LumA	Positive	Negative	GRADE2	Positive	2-5cm	stage1
MB-2669	0	Post	≥60	LumA	Positive	Negative	GRADE2	Negative	2-5cm	stage1
MB-3085	0	Pre	＜60	Normal	Positive	Negative	GRADE2	Positive	2-5cm	stage1
MB-2790	0	Pre	＜60	LumA	Positive	Negative	GRADE2	Positive	2-5cm	stage1
MB-2901	0	Pre	＜60	LumB	Positive	Negative	GRADE2	Positive	2-5cm	stage1
MB-2793	0	Post	≥60	LumB	Positive	Negative	GRADE2	Positive	2-5cm	stage1
MB-3357	0	Pre	＜60	LumB	Positive	Negative	GRADE3	Positive	2-5cm	stage1
MB-3754	0	Post	＜60	LumB	Positive	Negative	GRADE3	Negative	2-5cm	stage1
MB-3295	0	Post	≥60	Normal	Positive	Negative	GRADE3	Positive	2-5cm	stage1
MB-2960	0	Post	≥60	LumA	Positive	Negative	GRADE3	Negative	2-5cm	stage1
MB-3528	0	Post	≥60	Her2	Negative	Positive	GRADE3	Negative	2-5cm	stage1
MB-2763	0	Post	≥60	LumB	Positive	Negative	GRADE2	Positive	2-5cm	stage1
MB-2849	0	Post	≥60	Basal	Negative	Negative	GRADE3	Negative	2-5cm	stage1
MB-2858	0	Post	≥60	LumB	Positive	Negative	GRADE3	Positive	2-5cm	stage1
MB-2838	0	Post	≥60	LumA	Positive	Negative	GRADE2	Positive	2-5cm	stage1
MB-3487	0	Pre	＜60	LumB	Positive	Negative	GRADE3	Negative	2-5cm	stage1
MB-2944	0	Post	≥60	LumA	Positive	Negative	GRADE3	Positive	2-5cm	stage1
MB-3275	0	Pre	＜60	LumB	Positive	Negative	GRADE3	Positive	2-5cm	stage1
MB-3360	0	Pre	＜60	LumB	Positive	Positive	GRADE3	Positive	2-5cm	stage1
MB-0272	≥4	Post	＜60	LumB	Positive	Negative	GRADE3	Negative	2-5cm	stage1
MB-0056	0	Post	≥60	LumB	Positive	Negative	GRADE2	Positive	2-5cm	stage1
MB-2750	0	Pre	＜60	LumA	Positive	Negative	GRADE1	Negative	2-5cm	stage1
MB-2744	0	Pre	＜60	Normal	Positive	Negative	GRADE2	Positive	2-5cm	stage1
MB-3350	0	Post	≥60	LumB	Positive	Negative	GRADE2	Positive	2-5cm	stage1
MB-3341	0	Post	≥60	LumA	Positive	Negative	GRADE2	Positive	2-5cm	stage1
MB-3050	0	Post	＜60	LumB	Positive	Negative	GRADE3	Negative	2-5cm	stage1
MB-3452	0	Post	≥60	Normal	Positive	Negative	GRADE3	Negative	2-5cm	stage1
MB-3500	0	Post	≥60	Basal	Negative	Negative	GRADE3	Negative	2-5cm	stage1
MB-3301	0	Pre	＜60	LumB	Positive	Negative	GRADE2	Positive	2-5cm	stage1
MB-2752	0	Post	＜60	LumA	Positive	Negative	GRADE2	Positive	2-5cm	stage1
MB-2754	0	Post	≥60	Normal	Negative	Negative	GRADE2	Negative	2-5cm	stage1
MB-3046	0	Post	≥60	Basal	Negative	Negative	GRADE3	Negative	2-5cm	stage1
MB-3576	0	Post	＜60	Her2	Positive	Negative	GRADE3	Negative	2-5cm	stage1
MB-3382	0	Post	≥60	LumB	Positive	Positive	GRADE3	Negative	2-5cm	stage1
MB-3606	0	Post	≥60	Her2	Negative	Positive	GRADE3	Negative	2-5cm	stage1
MB-0660	≥4	Post	＜60	Her2	Negative	Negative	GRADE3	Negative	＞5cm	stage1
MB-4548	1-3	Post	＜60	Her2	Negative	Positive	GRADE3	Negative	≤2cm	stage2
MB-4714	≥4	Post	≥60	Basal	Negative	Negative	GRADE3	Negative	≤2cm	stage2
MB-3702	1-3	Pre	＜60	claudin-low	Negative	Negative	GRADE3	Negative	≤2cm	stage2
MB-0649	≥4	Post	≥60	LumA	Positive	Negative	GRADE1	Positive	≤2cm	stage2
MB-0295	1-3	Pre	＜60	LumA	Positive	Negative	GRADE1	Positive	≤2cm	stage2
MB-0125	0	Post	≥60	LumB	Positive	Negative	GRADE1	Positive	≤2cm	stage2
MB-4806	1-3	Pre	＜60	LumA	Positive	Negative	GRADE2	Positive	≤2cm	stage2
MB-0014	1-3	Post	＜60	LumB	Positive	Negative	GRADE2	Positive	≤2cm	stage2
MB-4623	≥4	Post	≥60	LumA	Positive	Negative	GRADE2	Negative	≤2cm	stage2
MB-5455	1-3	Post	≥60	LumA	Positive	Negative	GRADE2	Negative	≤2cm	stage2
MB-4173	1-3	Post	≥60	LumA	Positive	Negative	GRADE2	Positive	≤2cm	stage2
MB-0524	0	Pre	＜60	Normal	Positive	Negative	GRADE3	Negative	≤2cm	stage2
MB-0307	≥4	Pre	＜60	claudin-low	Positive	Positive	GRADE3	Negative	≤2cm	stage2
MB-6224	≥4	Post	≥60	Her2	Negative	Positive	GRADE3	Positive	≤2cm	stage2
MB-2712	1-3	Post	＜60	LumA	Positive	Negative	GRADE1	Positive	≤2cm	stage2
MB-5527	≥4	Post	＜60	claudin-low	Negative	Positive	GRADE2	Negative	≤2cm	stage2
MB-2827	1-3	Pre	＜60	Basal	Negative	Negative	GRADE3	Negative	≤2cm	stage2
MB-0068	1-3	Post	＜60	LumA	Positive	Negative	GRADE1	Positive	≤2cm	stage2
MB-0505	1-3	Post	＜60	LumA	Positive	Negative	GRADE1	Positive	≤2cm	stage2
MB-3600	1-3	Post	≥60	LumB	Positive	Negative	GRADE2	Positive	≤2cm	stage2
MB-2735	1-3	Pre	＜60	LumB	Positive	Negative	GRADE3	Negative	≤2cm	stage2
MB-3001	1-3	Post	＜60	claudin-low	Negative	Negative	GRADE3	Negative	≤2cm	stage2
MB-0127	1-3	Post	＜60	Normal	Negative	Negative	GRADE2	Negative	≤2cm	stage2
MB-4779	1-3	Post	＜60	LumA	Positive	Negative	GRADE2	Positive	≤2cm	stage2
MB-2801	1-3	Post	≥60	LumA	Positive	Negative	GRADE2	Positive	≤2cm	stage2
MB-3025	1-3	Pre	＜60	Her2	Negative	Positive	GRADE3	Negative	≤2cm	stage2
MB-2624	1-3	Post	＜60	LumA	Positive	Negative	GRADE1	Positive	≤2cm	stage2
MB-0537	1-3	Post	＜60	claudin-low	Positive	Negative	GRADE1	Negative	≤2cm	stage2
MB-0294	0	Pre	＜60	Normal	Negative	Negative	GRADE2	Negative	≤2cm	stage2
MB-0609	1-3	Post	＜60	LumA	Positive	Negative	GRADE2	Negative	≤2cm	stage2
MB-0641	1-3	Post	＜60	claudin-low	Positive	Negative	GRADE2	Negative	≤2cm	stage2
MB-0162	1-3	Post	＜60	LumA	Positive	Negative	GRADE2	Positive	≤2cm	stage2
MB-0872	1-3	Post	≥60	Normal	Positive	Negative	GRADE2	Positive	≤2cm	stage2
MB-0270	0	Pre	＜60	LumB	Positive	Negative	GRADE3	Positive	≤2cm	stage2
MB-0093	1-3	Pre	＜60	LumB	Positive	Negative	GRADE3	Positive	≤2cm	stage2
MB-0620	1-3	Post	≥60	claudin-low	Positive	Negative	GRADE3	Negative	≤2cm	stage2
MB-5017	≥4	Post	≥60	claudin-low	Positive	Negative	GRADE3	Negative	≤2cm	stage2
MB-2725	1-3	Pre	＜60	LumA	Positive	Negative	GRADE1	Positive	≤2cm	stage2
MB-5345	≥4	Post	≥60	Normal	Positive	Negative	GRADE1	Positive	≤2cm	stage2
MB-0005	1-3	Pre	＜60	LumB	Positive	Negative	GRADE2	Positive	≤2cm	stage2
MB-2983	1-3	Post	＜60	LumB	Positive	Positive	GRADE2	Positive	≤2cm	stage2
MB-2764	1-3	Post	＜60	claudin-low	Positive	Negative	GRADE2	Negative	≤2cm	stage2
MB-2848	1-3	Post	≥60	LumA	Positive	Negative	GRADE2	Positive	≤2cm	stage2
MB-4967	1-3	Post	≥60	LumA	Positive	Negative	GRADE2	Positive	≤2cm	stage2
MB-2760	1-3	Post	≥60	LumB	Positive	Negative	GRADE2	Positive	≤2cm	stage2
MB-0247	1-3	Post	≥60	LumA	Positive	Negative	GRADE2	Positive	≤2cm	stage2
MB-2971	1-3	Post	≥60	LumA	Positive	Negative	GRADE2	Positive	≤2cm	stage2
MB-5317	1-3	Post	≥60	LumB	Positive	Negative	GRADE2	Positive	≤2cm	stage2
MB-5227	1-3	Post	≥60	LumA	Positive	Negative	GRADE2	Positive	≤2cm	stage2
MB-0437	1-3	Post	≥60	LumB	Positive	Negative	GRADE2	Positive	≤2cm	stage2
MB-4350	1-3	Pre	＜60	Her2	Negative	Positive	GRADE3	Negative	≤2cm	stage2
MB-2632	1-3	Pre	＜60	Her2	Negative	Positive	GRADE3	Negative	≤2cm	stage2
MB-3014	1-3	Pre	＜60	Basal	Negative	Negative	GRADE3	Negative	≤2cm	stage2
MB-5348	1-3	Pre	＜60	claudin-low	Negative	Negative	GRADE3	Negative	≤2cm	stage2
MB-4911	1-3	Pre	＜60	Basal	Negative	Negative	GRADE3	Negative	≤2cm	stage2
MB-2742	1-3	Pre	＜60	Her2	Negative	Positive	GRADE3	Negative	≤2cm	stage2
MB-4666	≥4	Post	＜60	LumA	Positive	Negative	GRADE3	Negative	≤2cm	stage2
MB-0404	1-3	Post	≥60	LumA	Positive	Negative	GRADE3	Positive	≤2cm	stage2
MB-5058	≥4	Post	≥60	Normal	Negative	Negative	GRADE3	Negative	≤2cm	stage2
MB-2629	1-3	Post	≥60	LumB	Positive	Negative	GRADE3	Negative	≤2cm	stage2
MB-4641	1-3	Post	≥60	LumA	Positive	Negative	GRADE3	Positive	≤2cm	stage2
MB-4634	1-3	Post	≥60	LumA	Positive	Negative	GRADE3	Positive	≤2cm	stage2
MB-5368	1-3	Post	≥60	Normal	Positive	Negative	GRADE3	Positive	≤2cm	stage2
MB-3462	1-3	Pre	＜60	LumA	Positive	Negative	GRADE2	Positive	≤2cm	stage2
MB-0356	0	Post	＜60	LumA	Positive	Negative	GRADE2	Positive	≤2cm	stage2
MB-3110	1-3	Post	≥60	LumA	Positive	Negative	GRADE2	Negative	≤2cm	stage2
MB-0066	1-3	Post	≥60	LumB	Positive	Negative	GRADE2	Positive	≤2cm	stage2
MB-0624	1-3	Post	≥60	LumA	Positive	Negative	GRADE2	Negative	≤2cm	stage2
MB-0422	≥4	Post	≥60	LumA	Positive	Negative	GRADE2	Positive	≤2cm	stage2
MB-0310	1-3	Post	≥60	LumA	Positive	Negative	GRADE2	Positive	≤2cm	stage2
MB-0346	≥4	Pre	＜60	Her2	Negative	Positive	GRADE3	Negative	≤2cm	stage2
MB-0164	0	Pre	＜60	claudin-low	Negative	Negative	GRADE3	Negative	≤2cm	stage2
MB-3506	1-3	Pre	＜60	LumB	Positive	Negative	GRADE3	Positive	≤2cm	stage2
MB-0482	1-3	Pre	＜60	Normal	Negative	Positive	GRADE3	Negative	≤2cm	stage2
MB-5482	1-3	Pre	＜60	Basal	Positive	Negative	GRADE3	Negative	≤2cm	stage2
MB-3153	1-3	Pre	＜60	Basal	Negative	Negative	GRADE3	Negative	≤2cm	stage2
MB-4655	1-3	Post	≥60	LumA	Positive	Negative	GRADE3	Positive	≤2cm	stage2
MB-4744	1-3	Post	≥60	LumB	Positive	Negative	GRADE3	Positive	≤2cm	stage2
MB-0340	1-3	Post	≥60	Basal	Negative	Negative	GRADE3	Negative	≤2cm	stage2
MB-0028	1-3	Post	≥60	LumB	Positive	Negative	GRADE3	Negative	≤2cm	stage2
MB-0228	1-3	Post	≥60	Normal	Positive	Negative	GRADE1	Positive	≤2cm	stage2
MB-3439	1-3	Pre	＜60	LumA	Positive	Negative	GRADE2	Positive	≤2cm	stage2
MB-3403	1-3	Post	＜60	LumA	Positive	Negative	GRADE2	Positive	≤2cm	stage2
MB-0568	1-3	Post	≥60	LumA	Positive	Negative	GRADE2	Positive	≤2cm	stage2
MB-0597	1-3	Post	≥60	Normal	Positive	Negative	GRADE2	Positive	≤2cm	stage2
MB-0442	1-3	Post	≥60	claudin-low	Positive	Negative	GRADE2	Negative	≤2cm	stage2
MB-5152	1-3	Post	≥60	LumA	Positive	Negative	GRADE2	Positive	≤2cm	stage2
MB-0113	1-3	Pre	＜60	Her2	Negative	Positive	GRADE3	Negative	≤2cm	stage2
MB-3218	1-3	Pre	＜60	Basal	Negative	Negative	GRADE3	Negative	≤2cm	stage2
MB-0534	1-3	Post	＜60	claudin-low	Positive	Negative	GRADE3	Positive	≤2cm	stage2
MB-3266	1-3	Post	＜60	LumB	Positive	Negative	GRADE3	Positive	≤2cm	stage2
MB-5020	≥4	Post	≥60	LumA	Positive	Negative	GRADE3	Positive	≤2cm	stage2
MB-2686	1-3	Post	≥60	LumB	Positive	Negative	GRADE3	Negative	≤2cm	stage2
MB-2939	1-3	Post	≥60	LumB	Positive	Positive	GRADE3	Positive	≤2cm	stage2
MB-0354	1-3	Post	≥60	claudin-low	Negative	Negative	GRADE3	Negative	≤2cm	stage2
MB-4996	1-3	Post	≥60	LumA	Positive	Negative	GRADE1	Positive	≤2cm	stage2
MB-4270	≥4	Pre	＜60	Her2	Positive	Positive	GRADE2	Positive	≤2cm	stage2
MB-0362	1-3	Post	＜60	LumA	Positive	Negative	GRADE2	Positive	≤2cm	stage2
MB-0411	1-3	Post	＜60	LumA	Positive	Negative	GRADE2	Negative	≤2cm	stage2
MB-5452	1-3	Post	≥60	LumA	Positive	Negative	GRADE2	Positive	≤2cm	stage2
MB-5332	1-3	Post	≥60	Her2	Positive	Positive	GRADE2	Positive	≤2cm	stage2
MB-0610	1-3	Post	≥60	claudin-low	Positive	Negative	GRADE2	Negative	≤2cm	stage2
MB-5116	≥4	Post	≥60	LumB	Positive	Negative	GRADE2	Positive	≤2cm	stage2
MB-0198	≥4	Pre	＜60	LumB	Positive	Negative	GRADE3	Positive	≤2cm	stage2
MB-5411	1-3	Pre	＜60	Her2	Negative	Positive	GRADE3	Negative	≤2cm	stage2
MB-2994	1-3	Pre	＜60	LumA	Positive	Positive	GRADE3	Positive	≤2cm	stage2
MB-5440	1-3	Pre	＜60	claudin-low	Negative	Negative	GRADE3	Negative	≤2cm	stage2
MB-2966	1-3	Post	＜60	LumA	Positive	Negative	GRADE3	Positive	≤2cm	stage2
MB-0282	≥4	Post	＜60	claudin-low	Positive	Negative	GRADE3	Positive	≤2cm	stage2
MB-4733	≥4	Post	＜60	claudin-low	Negative	Negative	GRADE3	Negative	≤2cm	stage2
MB-3067	1-3	Post	≥60	claudin-low	Negative	Negative	GRADE3	Negative	≤2cm	stage2
MB-0107	0	Post	≥60	LumB	Positive	Negative	GRADE3	Positive	≤2cm	stage2
MB-5588	1-3	Post	≥60	claudin-low	Positive	Negative	GRADE3	Negative	≤2cm	stage2
MB-4236	1-3	Post	≥60	Her2	Positive	Negative	GRADE3	Negative	≤2cm	stage2
MB-0527	1-3	Post	≥60	claudin-low	Positive	Negative	GRADE2	Positive	≤2cm	stage2
MB-0287	1-3	Post	≥60	LumB	Positive	Negative	GRADE2	Negative	≤2cm	stage2
MB-0045	1-3	Pre	＜60	claudin-low	Negative	Negative	GRADE3	Positive	≤2cm	stage2
MB-0614	1-3	Pre	＜60	LumA	Positive	Negative	GRADE3	Positive	≤2cm	stage2
MB-0412	1-3	Post	＜60	LumB	Positive	Negative	GRADE3	Negative	≤2cm	stage2
MB-0199	1-3	Post	＜60	LumA	Positive	Negative	GRADE3	Positive	≤2cm	stage2
MB-0495	≥4	Post	≥60	claudin-low	Negative	Negative	GRADE3	Negative	≤2cm	stage2
MB-0895	1-3	Post	≥60	LumB	Positive	Positive	GRADE3	Positive	≤2cm	stage2
MB-2867	1-3	Pre	＜60	LumA	Positive	Negative	GRADE1	Positive	≤2cm	stage2
MB-0226	1-3	Post	＜60	LumA	Positive	Negative	GRADE1	Positive	≤2cm	stage2
MB-0122	1-3	Post	＜60	LumA	Positive	Negative	GRADE1	Positive	≤2cm	stage2
MB-2863	1-3	Post	＜60	LumA	Positive	Negative	GRADE1	Negative	≤2cm	stage2
MB-4381	1-3	Post	＜60	Normal	Positive	Negative	GRADE1	Positive	≤2cm	stage2
MB-3510	1-3	Post	≥60	LumA	Positive	Negative	GRADE1	Positive	≤2cm	stage2
MB-6113	1-3	Pre	＜60	Her2	Positive	Positive	GRADE2	Negative	≤2cm	stage2
MB-0514	1-3	Pre	＜60	LumB	Positive	Negative	GRADE2	Positive	≤2cm	stage2
MB-2718	1-3	Pre	＜60	Basal	Negative	Negative	GRADE2	Negative	≤2cm	stage2
MB-0172	1-3	Pre	＜60	LumA	Positive	Negative	GRADE2	Positive	≤2cm	stage2
MB-0235	1-3	Post	＜60	LumA	Positive	Negative	GRADE2	Positive	≤2cm	stage2
MB-6239	≥4	Post	＜60	Normal	Positive	Negative	GRADE2	Positive	≤2cm	stage2
MB-4741	1-3	Post	＜60	LumB	Positive	Negative	GRADE2	Negative	≤2cm	stage2
MB-2929	1-3	Post	＜60	Her2	Negative	Negative	GRADE2	Negative	≤2cm	stage2
MB-5549	1-3	Post	＜60	Her2	Negative	Positive	GRADE2	Negative	≤2cm	stage2
MB-6208	1-3	Post	＜60	Normal	Positive	Negative	GRADE2	Negative	≤2cm	stage2
MB-3102	1-3	Post	≥60	LumA	Positive	Negative	GRADE2	Positive	≤2cm	stage2
MB-5338	1-3	Post	≥60	LumB	Positive	Negative	GRADE2	Negative	≤2cm	stage2
MB-2556	1-3	Post	≥60	claudin-low	Negative	Negative	GRADE2	Negative	≤2cm	stage2
MB-5514	1-3	Post	≥60	LumA	Positive	Negative	GRADE2	Positive	≤2cm	stage2
MB-4119	1-3	Post	≥60	Her2	Positive	Negative	GRADE2	Negative	≤2cm	stage2
MB-3548	1-3	Post	≥60	LumA	Positive	Negative	GRADE2	Positive	≤2cm	stage2
MB-5013	1-3	Post	≥60	LumA	Positive	Negative	GRADE2	Positive	≤2cm	stage2
MB-5123	1-3	Post	≥60	LumA	Positive	Negative	GRADE2	Negative	≤2cm	stage2
MB-0150	0	Post	≥60	Basal	Positive	Negative	GRADE2	Negative	≤2cm	stage2
MB-5398	≥4	Post	≥60	LumA	Positive	Negative	GRADE2	Positive	≤2cm	stage2
MB-5626	≥4	Post	≥60	LumA	Positive	Negative	GRADE2	Negative	≤2cm	stage2
MB-4274	1-3	Post	≥60	LumB	Positive	Negative	GRADE2	Positive	≤2cm	stage2
MB-0553	≥4	Post	≥60	LumA	Positive	Positive	GRADE2	Negative	≤2cm	stage2
MB-5100	≥4	Pre	＜60	claudin-low	Negative	Negative	GRADE3	Negative	≤2cm	stage2
MB-4893	1-3	Pre	＜60	claudin-low	Negative	Negative	GRADE3	Negative	≤2cm	stage2
MB-0220	≥4	Pre	＜60	claudin-low	Negative	Negative	GRADE3	Negative	≤2cm	stage2
MB-5616	≥4	Pre	＜60	claudin-low	Negative	Negative	GRADE3	Negative	≤2cm	stage2
MB-5063	1-3	Pre	＜60	Her2	Negative	Positive	GRADE3	Negative	≤2cm	stage2
MB-4146	≥4	Pre	＜60	Basal	Negative	Negative	GRADE3	Negative	≤2cm	stage2
MB-0218	1-3	Pre	＜60	LumB	Positive	Negative	GRADE3	Positive	≤2cm	stage2
MB-5238	1-3	Pre	＜60	Normal	Positive	Positive	GRADE3	Negative	≤2cm	stage2
MB-4792	1-3	Pre	＜60	Basal	Negative	Negative	GRADE3	Negative	≤2cm	stage2
MB-0223	≥4	Post	＜60	LumA	Positive	Negative	GRADE3	Negative	≤2cm	stage2
MB-3381	1-3	Post	＜60	LumA	Positive	Negative	GRADE3	Positive	≤2cm	stage2
MB-4627	≥4	Post	＜60	LumA	Positive	Negative	GRADE3	Positive	≤2cm	stage2
MB-2796	1-3	Post	＜60	claudin-low	Positive	Negative	GRADE3	Positive	≤2cm	stage2
MB-4602	1-3	Post	＜60	LumB	Positive	Negative	GRADE3	Positive	≤2cm	stage2
MB-6223	1-3	Post	＜60	Basal	Negative	Negative	GRADE3	Negative	≤2cm	stage2
MB-4698	1-3	Post	＜60	LumA	Positive	Negative	GRADE3	Positive	≤2cm	stage2
MB-3388	1-3	Post	＜60	LumB	Positive	Negative	GRADE3	Positive	≤2cm	stage2
MB-0626	0	Post	≥60	LumB	Positive	Negative	GRADE3	Negative	≤2cm	stage2
MB-3492	1-3	Post	≥60	LumB	Positive	Negative	GRADE3	Positive	≤2cm	stage2
MB-4331	1-3	Post	≥60	Her2	Positive	Negative	GRADE3	Negative	≤2cm	stage2
MB-3303	1-3	Post	≥60	LumB	Positive	Negative	GRADE3	Positive	≤2cm	stage2
MB-5459	1-3	Post	≥60	LumB	Positive	Positive	GRADE3	Negative	≤2cm	stage2
MB-0570	0	Post	≥60	LumB	Positive	Negative	GRADE3	Positive	≤2cm	stage2
MB-0434	1-3	Post	≥60	LumB	Positive	Positive	GRADE3	Negative	≤2cm	stage2
MB-5102	≥4	Post	≥60	Basal	Negative	Negative	GRADE3	Negative	≤2cm	stage2
MB-5533	1-3	Post	≥60	Normal	Positive	Negative	GRADE3	Positive	≤2cm	stage2
MB-5518	1-3	Post	≥60	LumB	Positive	Negative	GRADE3	Positive	≤2cm	stage2
MB-4318	1-3	Post	≥60	LumB	Positive	Negative	GRADE3	Positive	≤2cm	stage2
MB-5062	1-3	Post	≥60	LumB	Positive	Positive	GRADE3	Negative	≤2cm	stage2
MB-0289	0	Post	≥60	claudin-low	Negative	Negative	GRADE3	Negative	≤2cm	stage2
MB-5092	1-3	Post	≥60	LumA	Positive	Negative	GRADE3	Positive	≤2cm	stage2
MB-0221	≥4	Post	≥60	Her2	Negative	Negative	GRADE3	Negative	≤2cm	stage2
MB-4687	1-3	Post	≥60	LumA	Positive	Negative	GRADE3	Negative	≤2cm	stage2
MB-0428	≥4	Post	≥60	LumA	Positive	Negative	GRADE3	Negative	≤2cm	stage2
MB-5224	1-3	Post	≥60	LumA	Positive	Negative	GRADE3	Positive	≤2cm	stage2
MB-4306	0	Post	≥60	LumA	Positive	Negative	GRADE1	Positive	2-5cm	stage2
MB-0279	0	Post	≥60	claudin-low	Positive	Negative	GRADE1	Positive	2-5cm	stage2
MB-0309	1-3	Post	≥60	LumA	Positive	Negative	GRADE1	Positive	2-5cm	stage2
MB-0265	1-3	Pre	＜60	claudin-low	Negative	Negative	GRADE2	Negative	2-5cm	stage2
MB-0280	0	Pre	＜60	Normal	Positive	Negative	GRADE2	Positive	2-5cm	stage2
MB-0194	≥4	Post	＜60	LumA	Positive	Negative	GRADE2	Positive	2-5cm	stage2
MB-0181	1-3	Post	≥60	LumA	Positive	Negative	GRADE2	Positive	2-5cm	stage2
MB-5001	1-3	Post	≥60	LumA	Positive	Negative	GRADE2	Negative	2-5cm	stage2
MB-0419	1-3	Post	≥60	LumA	Positive	Negative	GRADE2	Positive	2-5cm	stage2
MB-0650	1-3	Post	≥60	LumA	Positive	Negative	GRADE2	Negative	2-5cm	stage2
MB-0603	1-3	Post	≥60	LumA	Positive	Negative	GRADE2	Positive	2-5cm	stage2
MB-0427	≥4	Post	≥60	LumA	Positive	Negative	GRADE2	Negative	2-5cm	stage2
MB-0381	0	Pre	＜60	Her2	Positive	Positive	GRADE3	Negative	2-5cm	stage2
MB-0248	0	Pre	＜60	LumA	Positive	Negative	GRADE3	Positive	2-5cm	stage2
MB-3031	1-3	Pre	＜60	Her2	Positive	Positive	GRADE3	Negative	2-5cm	stage2
MB-0501	0	Pre	＜60	LumA	Positive	Negative	GRADE3	Positive	2-5cm	stage2
MB-0483	1-3	Pre	＜60	LumB	Positive	Negative	GRADE3	Positive	2-5cm	stage2
MB-2767	1-3	Post	＜60	LumB	Positive	Negative	GRADE3	Positive	2-5cm	stage2
MB-0506	1-3	Post	≥60	Her2	Negative	Negative	GRADE3	Positive	2-5cm	stage2
MB-4952	0	Post	≥60	Her2	Negative	Positive	GRADE3	Negative	2-5cm	stage2
MB-0504	0	Post	≥60	LumA	Positive	Negative	GRADE3	Positive	2-5cm	stage2
MB-0576	≥4	Post	≥60	LumB	Positive	Negative	GRADE3	Positive	2-5cm	stage2
MB-0574	1-3	Post	≥60	LumA	Positive	Negative	GRADE3	Positive	2-5cm	stage2
MB-0414	0	Post	≥60	claudin-low	Negative	Negative	GRADE3	Negative	2-5cm	stage2
MB-0178	0	Post	≥60	LumB	Positive	Negative	GRADE3	Positive	2-5cm	stage2
MB-0652	1-3	Post	≥60	Her2	Positive	Positive	GRADE3	Positive	2-5cm	stage2
MB-0348	0	Post	≥60	LumA	Positive	Negative	GRADE1	Positive	2-5cm	stage2
MB-5223	1-3	Pre	＜60	claudin-low	Negative	Negative	GRADE2	Negative	2-5cm	stage2
MB-0359	0	Pre	＜60	LumA	Positive	Negative	GRADE2	Positive	2-5cm	stage2
MB-0366	0	Post	＜60	LumA	Positive	Negative	GRADE2	Positive	2-5cm	stage2
MB-0243	1-3	Post	＜60	LumB	Positive	Negative	GRADE2	Positive	2-5cm	stage2
MB-5097	0	Post	＜60	LumB	Positive	Negative	GRADE2	Positive	2-5cm	stage2
MB-0382	1-3	Post	＜60	LumA	Positive	Negative	GRADE2	Negative	2-5cm	stage2
MB-5432	1-3	Post	≥60	LumA	Positive	Negative	GRADE2	Positive	2-5cm	stage2
MB-6346	0	Post	≥60	LumB	Positive	Negative	GRADE2	Positive	2-5cm	stage2
MB-4719	≥4	Post	≥60	LumA	Positive	Negative	GRADE2	Positive	2-5cm	stage2
MB-5290	0	Post	≥60	LumA	Positive	Negative	GRADE2	Positive	2-5cm	stage2
MB-0583	0	Post	≥60	LumA	Positive	Negative	GRADE2	Positive	2-5cm	stage2
MB-0588	0	Post	≥60	Normal	Negative	Negative	GRADE2	Negative	2-5cm	stage2
MB-4994	0	Post	≥60	LumB	Positive	Negative	GRADE2	Positive	2-5cm	stage2
MB-4827	0	Post	≥60	LumA	Positive	Negative	GRADE2	Negative	2-5cm	stage2
MB-0460	0	Post	≥60	claudin-low	Positive	Negative	GRADE2	Positive	2-5cm	stage2
MB-5393	0	Post	≥60	LumB	Positive	Negative	GRADE2	Positive	2-5cm	stage2
MB-0904	1-3	Post	≥60	LumA	Positive	Negative	GRADE2	Positive	2-5cm	stage2
MB-0425	≥4	Post	≥60	LumA	Positive	Negative	GRADE2	Positive	2-5cm	stage2
MB-0479	0	Pre	＜60	Her2	Negative	Positive	GRADE3	Negative	2-5cm	stage2
MB-0500	0	Pre	＜60	Basal	Negative	Negative	GRADE3	Negative	2-5cm	stage2
MB-0484	1-3	Pre	＜60	Her2	Positive	Positive	GRADE3	Positive	2-5cm	stage2
MB-5015	0	Pre	＜60	LumA	Positive	Negative	GRADE3	Positive	2-5cm	stage2
MB-2857	1-3	Pre	＜60	claudin-low	Negative	Negative	GRADE3	Negative	2-5cm	stage2
MB-6218	0	Pre	＜60	LumA	Positive	Negative	GRADE3	Negative	2-5cm	stage2
MB-5535	≥4	Pre	＜60	Her2	Negative	Positive	GRADE3	Negative	2-5cm	stage2
MB-3026	0	Pre	＜60	LumA	Positive	Negative	GRADE3	Negative	2-5cm	stage2
MB-5409	≥4	Post	＜60	Her2	Negative	Positive	GRADE3	Negative	2-5cm	stage2
MB-3479	1-3	Post	≥60	claudin-low	Positive	Negative	GRADE3	Positive	2-5cm	stage2
MB-3526	1-3	Post	≥60	Normal	Positive	Negative	GRADE3	Negative	2-5cm	stage2
MB-5370	0	Post	≥60	LumB	Positive	Negative	GRADE3	Positive	2-5cm	stage2
MB-4079	0	Post	≥60	Her2	Positive	Negative	GRADE3	Positive	2-5cm	stage2
MB-4949	0	Post	≥60	LumB	Positive	Negative	GRADE3	Negative	2-5cm	stage2
MB-4749	0	Post	≥60	LumA	Positive	Negative	GRADE3	Positive	2-5cm	stage2
MB-0134	1-3	Post	≥60	LumB	Positive	Negative	GRADE3	Negative	2-5cm	stage2
MB-0336	1-3	Post	≥60	LumB	Positive	Negative	GRADE3	Positive	2-5cm	stage2
MB-4928	1-3	Post	≥60	Her2	Negative	Negative	GRADE3	Negative	2-5cm	stage2
MB-0000	≥4	Post	≥60	claudin-low	Positive	Negative	GRADE3	Negative	2-5cm	stage2
MB-0371	≥4	Post	≥60	LumB	Positive	Positive	GRADE3	Negative	2-5cm	stage2
MB-5641	0	Post	≥60	LumB	Positive	Negative	GRADE3	Positive	2-5cm	stage2
MB-0146	1-3	Post	≥60	LumB	Positive	Negative	GRADE3	Negative	2-5cm	stage2
MB-0143	1-3	Post	≥60	LumA	Positive	Negative	GRADE3	Negative	2-5cm	stage2
MB-3013	1-3	Post	＜60	claudin-low	Positive	Negative	GRADE1	Negative	2-5cm	stage2
MB-0445	1-3	Pre	＜60	LumA	Positive	Negative	GRADE2	Positive	2-5cm	stage2
MB-5331	0	Post	＜60	LumA	Positive	Positive	GRADE2	Negative	2-5cm	stage2
MB-0117	1-3	Post	≥60	LumA	Positive	Negative	GRADE2	Negative	2-5cm	stage2
MB-0503	0	Post	≥60	LumA	Positive	Negative	GRADE2	Positive	2-5cm	stage2
MB-5322	1-3	Post	≥60	LumA	Positive	Negative	GRADE2	Negative	2-5cm	stage2
MB-5011	0	Post	≥60	LumA	Positive	Negative	GRADE2	Positive	2-5cm	stage2
MB-0053	0	Post	≥60	LumB	Positive	Negative	GRADE2	Negative	2-5cm	stage2
MB-5256	1-3	Post	≥60	LumA	Positive	Negative	GRADE2	Positive	2-5cm	stage2
MB-5475	1-3	Post	≥60	LumB	Positive	Negative	GRADE2	Positive	2-5cm	stage2
MB-0478	1-3	Post	≥60	claudin-low	Positive	Negative	GRADE2	Positive	2-5cm	stage2
MB-0119	1-3	Post	≥60	LumB	Positive	Negative	GRADE2	Negative	2-5cm	stage2
MB-4935	1-3	Pre	＜60	Her2	Negative	Positive	GRADE3	Negative	2-5cm	stage2
MB-0542	≥4	Pre	＜60	Normal	Positive	Negative	GRADE3	Positive	2-5cm	stage2
MB-2833	1-3	Pre	＜60	claudin-low	Negative	Negative	GRADE3	Negative	2-5cm	stage2
MB-0060	0	Pre	＜60	LumB	Positive	Negative	GRADE3	Positive	2-5cm	stage2
MB-5298	≥4	Pre	＜60	Basal	Negative	Negative	GRADE3	Negative	2-5cm	stage2
MB-0452	0	Post	＜60	LumB	Positive	Negative	GRADE3	Negative	2-5cm	stage2
MB-0313	1-3	Post	＜60	LumB	Positive	Negative	GRADE3	Positive	2-5cm	stage2
MB-0884	≥4	Post	＜60	LumB	Positive	Negative	GRADE3	Negative	2-5cm	stage2
MB-4281	1-3	Post	≥60	Her2	Positive	Negative	GRADE3	Negative	2-5cm	stage2
MB-5622	0	Post	≥60	LumB	Positive	Negative	GRADE3	Positive	2-5cm	stage2
MB-0286	0	Post	≥60	claudin-low	Positive	Negative	GRADE3	Negative	2-5cm	stage2
MB-4862	0	Post	≥60	LumB	Positive	Negative	GRADE3	Positive	2-5cm	stage2
MB-4140	0	Post	≥60	LumA	Positive	Negative	GRADE3	Negative	2-5cm	stage2
MB-0375	1-3	Post	≥60	Normal	Positive	Negative	GRADE3	Positive	2-5cm	stage2
MB-0569	≥4	Post	≥60	LumB	Positive	Negative	GRADE3	Positive	2-5cm	stage2
MB-0301	1-3	Post	≥60	LumA	Positive	Negative	GRADE3	Positive	2-5cm	stage2
MB-0512	0	Post	＜60	LumA	Positive	Negative	GRADE1	Positive	2-5cm	stage2
MB-0654	0	Post	≥60	LumA	Positive	Negative	GRADE1	Positive	2-5cm	stage2
MB-0599	1-3	Pre	＜60	LumA	Positive	Negative	GRADE2	Negative	2-5cm	stage2
MB-0081	0	Pre	＜60	claudin-low	Positive	Negative	GRADE2	Positive	2-5cm	stage2
MB-0587	1-3	Post	＜60	LumA	Positive	Negative	GRADE2	Positive	2-5cm	stage2
MB-5078	1-3	Post	＜60	LumB	Positive	Positive	GRADE2	Negative	2-5cm	stage2
MB-0598	≥4	Post	≥60	LumB	Positive	Negative	GRADE2	Positive	2-5cm	stage2
MB-0339	0	Post	≥60	LumB	Positive	Negative	GRADE2	Positive	2-5cm	stage2
MB-0361	≥4	Pre	＜60	Her2	Negative	Positive	GRADE3	Negative	2-5cm	stage2
MB-0166	1-3	Pre	＜60	LumA	Positive	Negative	GRADE3	Positive	2-5cm	stage2
MB-0197	1-3	Post	＜60	LumB	Positive	Negative	GRADE3	Positive	2-5cm	stage2
MB-3842	1-3	Post	＜60	LumB	Positive	Negative	GRADE3	Negative	2-5cm	stage2
MB-0446	0	Post	＜60	claudin-low	Negative	Negative	GRADE3	Negative	2-5cm	stage2
MB-0174	0	Post	＜60	claudin-low	Negative	Negative	GRADE3	Negative	2-5cm	stage2
MB-0373	1-3	Post	≥60	LumB	Positive	Positive	GRADE3	Positive	2-5cm	stage2
MB-0129	≥4	Post	≥60	Her2	Negative	Positive	GRADE3	Negative	2-5cm	stage2
MB-0421	0	Post	≥60	Her2	Positive	Positive	GRADE3	Positive	2-5cm	stage2
MB-0611	0	Post	≥60	LumB	Positive	Negative	GRADE3	Positive	2-5cm	stage2
MB-0488	0	Post	＜60	Basal	Positive	Negative	GRADE1	Positive	2-5cm	stage2
MB-4870	0	Post	＜60	LumA	Positive	Negative	GRADE1	Positive	2-5cm	stage2
MB-2610	1-3	Post	＜60	LumA	Positive	Negative	GRADE1	Positive	2-5cm	stage2
MB-4333	0	Post	≥60	LumA	Positive	Negative	GRADE1	Negative	2-5cm	stage2
MB-4938	1-3	Pre	＜60	Basal	Negative	Negative	GRADE2	Negative	2-5cm	stage2
MB-5605	0	Pre	＜60	LumB	Positive	Negative	GRADE2	Positive	2-5cm	stage2
MB-5483	≥4	Pre	＜60	Her2	Negative	Positive	GRADE2	Negative	2-5cm	stage2
MB-4798	0	Pre	＜60	Normal	Positive	Negative	GRADE2	Positive	2-5cm	stage2
MB-6194	≥4	Pre	＜60	Normal	Negative	Negative	GRADE2	Positive	2-5cm	stage2
MB-2970	1-3	Pre	＜60	LumA	Positive	Negative	GRADE2	Positive	2-5cm	stage2
MB-4867	0	Pre	＜60	LumA	Positive	Negative	GRADE2	Positive	2-5cm	stage2
MB-0006	1-3	Pre	＜60	LumB	Positive	Negative	GRADE2	Positive	2-5cm	stage2
MB-4059	0	Post	＜60	Normal	Positive	Negative	GRADE2	Positive	2-5cm	stage2
MB-0899	1-3	Post	＜60	LumA	Positive	Negative	GRADE2	Positive	2-5cm	stage2
MB-0048	1-3	Post	＜60	claudin-low	Positive	Positive	GRADE2	Positive	2-5cm	stage2
MB-4796	0	Post	＜60	LumB	Positive	Positive	GRADE2	Negative	2-5cm	stage2
MB-5066	1-3	Post	＜60	LumA	Positive	Negative	GRADE2	Positive	2-5cm	stage2
MB-4968	≥4	Post	＜60	LumA	Positive	Negative	GRADE2	Positive	2-5cm	stage2
MB-4961	0	Post	＜60	LumA	Positive	Negative	GRADE2	Positive	2-5cm	stage2
MB-0257	0	Post	＜60	LumA	Positive	Negative	GRADE2	Negative	2-5cm	stage2
MB-5295	0	Post	≥60	Basal	Negative	Negative	GRADE2	Negative	2-5cm	stage2
MB-4649	0	Post	≥60	LumB	Positive	Negative	GRADE2	Negative	2-5cm	stage2
MB-5197	1-3	Post	≥60	LumA	Positive	Negative	GRADE2	Negative	2-5cm	stage2
MB-4846	0	Post	≥60	LumB	Positive	Positive	GRADE2	Positive	2-5cm	stage2
MB-5369	0	Post	≥60	LumA	Positive	Negative	GRADE2	Positive	2-5cm	stage2
MB-5604	1-3	Post	≥60	LumB	Positive	Negative	GRADE2	Positive	2-5cm	stage2
MB-5327	0	Post	≥60	Her2	Negative	Positive	GRADE2	Negative	2-5cm	stage2
MB-4598	≥4	Post	≥60	LumB	Positive	Negative	GRADE2	Positive	2-5cm	stage2
MB-0184	0	Post	≥60	LumA	Positive	Negative	GRADE2	Positive	2-5cm	stage2
MB-5160	0	Post	≥60	LumB	Positive	Negative	GRADE2	Positive	2-5cm	stage2
MB-0273	1-3	Post	≥60	LumA	Positive	Negative	GRADE2	Negative	2-5cm	stage2
MB-6007	0	Post	≥60	Her2	Positive	Negative	GRADE2	Negative	2-5cm	stage2
MB-5061	1-3	Post	≥60	LumB	Positive	Negative	GRADE2	Positive	2-5cm	stage2
MB-4750	1-3	Post	≥60	LumB	Positive	Negative	GRADE2	Positive	2-5cm	stage2
MB-4851	1-3	Post	≥60	LumA	Positive	Negative	GRADE2	Positive	2-5cm	stage2
MB-4368	1-3	Post	≥60	LumA	Positive	Negative	GRADE2	Positive	2-5cm	stage2
MB-5060	1-3	Post	≥60	LumB	Positive	Negative	GRADE2	Negative	2-5cm	stage2
MB-5580	0	Post	≥60	LumA	Positive	Negative	GRADE2	Positive	2-5cm	stage2
MB-4925	1-3	Post	≥60	LumB	Positive	Negative	GRADE2	Positive	2-5cm	stage2
MB-4969	0	Post	≥60	LumA	Positive	Negative	GRADE2	Positive	2-5cm	stage2
MB-4778	0	Post	≥60	LumA	Positive	Negative	GRADE2	Positive	2-5cm	stage2
MB-5571	1-3	Post	≥60	LumA	Positive	Negative	GRADE2	Positive	2-5cm	stage2
MB-5365	1-3	Post	≥60	LumA	Positive	Negative	GRADE2	Positive	2-5cm	stage2
MB-4878	0	Post	≥60	LumA	Positive	Positive	GRADE2	Negative	2-5cm	stage2
MB-4661	0	Post	≥60	LumA	Positive	Negative	GRADE2	Positive	2-5cm	stage2
MB-5427	0	Post	≥60	Basal	Negative	Negative	GRADE2	Negative	2-5cm	stage2
MB-0631	1-3	Post	≥60	LumA	Positive	Negative	GRADE2	Positive	2-5cm	stage2
MB-5403	≥4	Post	≥60	LumA	Positive	Negative	GRADE2	Positive	2-5cm	stage2
MB-0322	1-3	Post	≥60	LumA	Positive	Negative	GRADE2	Negative	2-5cm	stage2
MB-0601	≥4	Pre	＜60	LumB	Positive	Negative	GRADE3	Negative	2-5cm	stage2
MB-0374	≥4	Pre	＜60	LumB	Positive	Negative	GRADE3	Negative	2-5cm	stage2
MB-2904	1-3	Pre	＜60	claudin-low	Negative	Negative	GRADE3	Negative	2-5cm	stage2
MB-5520	≥4	Pre	＜60	LumA	Positive	Negative	GRADE3	Negative	2-5cm	stage2
MB-0619	1-3	Pre	＜60	Normal	Positive	Negative	GRADE3	Negative	2-5cm	stage2
MB-0115	0	Pre	＜60	Basal	Negative	Negative	GRADE3	Negative	2-5cm	stage2
MB-5229	1-3	Pre	＜60	Basal	Negative	Positive	GRADE3	Negative	2-5cm	stage2
MB-3297	1-3	Pre	＜60	Basal	Negative	Negative	GRADE3	Negative	2-5cm	stage2
MB-4717	0	Pre	＜60	Basal	Negative	Negative	GRADE3	Negative	2-5cm	stage2
MB-4416	1-3	Pre	＜60	claudin-low	Negative	Negative	GRADE3	Negative	2-5cm	stage2
MB-5027	0	Pre	＜60	LumA	Positive	Negative	GRADE3	Positive	2-5cm	stage2
MB-4701	0	Pre	＜60	LumA	Positive	Negative	GRADE3	Positive	2-5cm	stage2
MB-0559	0	Pre	＜60	LumA	Positive	Negative	GRADE3	Positive	2-5cm	stage2
MB-5468	1-3	Pre	＜60	Basal	Negative	Positive	GRADE3	Negative	2-5cm	stage2
MB-0525	0	Pre	＜60	Basal	Negative	Negative	GRADE3	Negative	2-5cm	stage2
MB-5530	1-3	Post	＜60	Basal	Positive	Negative	GRADE3	Positive	2-5cm	stage2
MB-5446	1-3	Post	＜60	Her2	Negative	Negative	GRADE3	Negative	2-5cm	stage2
MB-5426	≥4	Post	＜60	Basal	Negative	Positive	GRADE3	Positive	2-5cm	stage2
MB-5147	0	Post	＜60	LumA	Positive	Positive	GRADE3	Negative	2-5cm	stage2
MB-0476	0	Post	＜60	claudin-low	Positive	Negative	GRADE3	Negative	2-5cm	stage2
MB-5458	1-3	Post	＜60	Basal	Negative	Positive	GRADE3	Negative	2-5cm	stage2
MB-3567	0	Post	＜60	claudin-low	Negative	Negative	GRADE3	Negative	2-5cm	stage2
MB-4024	0	Post	＜60	Basal	Negative	Negative	GRADE3	Negative	2-5cm	stage2
MB-5347	1-3	Post	＜60	LumB	Positive	Negative	GRADE3	Positive	2-5cm	stage2
MB-0438	1-3	Post	＜60	Her2	Negative	Positive	GRADE3	Negative	2-5cm	stage2
MB-3396	1-3	Post	＜60	Basal	Negative	Negative	GRADE3	Negative	2-5cm	stage2
MB-5653	0	Post	≥60	LumB	Positive	Negative	GRADE3	Negative	2-5cm	stage2
MB-0658	1-3	Post	≥60	claudin-low	Negative	Negative	GRADE3	Negative	2-5cm	stage2
MB-5414	1-3	Post	≥60	LumB	Positive	Positive	GRADE3	Negative	2-5cm	stage2
MB-4800	0	Post	≥60	LumA	Positive	Negative	GRADE3	Positive	2-5cm	stage2
MB-0666	≥4	Post	≥60	LumA	Positive	Negative	GRADE3	Positive	2-5cm	stage2
MB-5145	0	Post	≥60	Normal	Negative	Negative	GRADE3	Negative	2-5cm	stage2
MB-4640	0	Post	≥60	Her2	Negative	Negative	GRADE3	Negative	2-5cm	stage2
MB-5169	0	Post	≥60	LumB	Positive	Negative	GRADE3	Positive	2-5cm	stage2
MB-5418	1-3	Post	≥60	LumB	Positive	Positive	GRADE3	Positive	2-5cm	stage2
MB-5405	1-3	Post	≥60	claudin-low	Positive	Negative	GRADE3	Negative	2-5cm	stage2
MB-5188	1-3	Post	≥60	Basal	Positive	Negative	GRADE3	Negative	2-5cm	stage2
MB-5350	1-3	Post	≥60	claudin-low	Positive	Negative	GRADE3	Negative	2-5cm	stage2
MB-4633	1-3	Post	≥60	LumA	Positive	Negative	GRADE3	Positive	2-5cm	stage2
MB-5373	1-3	Post	≥60	LumB	Positive	Negative	GRADE3	Negative	2-5cm	stage2
MB-5655	0	Post	≥60	Basal	Negative	Negative	GRADE3	Negative	2-5cm	stage2
MB-5308	0	Post	≥60	Normal	Positive	Negative	GRADE3	Positive	2-5cm	stage2
MB-4343	0	Post	≥60	Her2	Positive	Negative	GRADE3	Negative	2-5cm	stage2
MB-3430	1-3	Post	≥60	LumA	Positive	Negative	GRADE3	Positive	2-5cm	stage2
MB-5465	0	Post	≥60	Basal	Negative	Negative	GRADE3	Negative	2-5cm	stage2
MB-5045	0	Post	≥60	LumA	Positive	Negative	GRADE3	Positive	2-5cm	stage2
MB-5074	0	Post	≥60	LumA	Positive	Negative	GRADE3	Negative	2-5cm	stage2
MB-3707	1-3	Post	≥60	claudin-low	Positive	Negative	GRADE3	Negative	2-5cm	stage2
MB-4591	0	Post	≥60	LumB	Positive	Negative	GRADE3	Positive	2-5cm	stage2
MB-4010	0	Post	≥60	Her2	Positive	Negative	GRADE3	Positive	2-5cm	stage2
MB-4434	1-3	Post	≥60	Her2	Positive	Negative	GRADE3	Negative	2-5cm	stage2
MB-5486	0	Post	≥60	LumB	Positive	Negative	GRADE3	Positive	2-5cm	stage2
MB-0608	≥4	Post	≥60	claudin-low	Negative	Negative	GRADE3	Negative	2-5cm	stage2
MB-0123	0	Post	≥60	LumB	Positive	Negative	GRADE3	Positive	2-5cm	stage2
MB-0191	0	Post	≥60	Basal	Negative	Negative	GRADE3	Negative	2-5cm	stage2
MB-0380	1-3	Post	≥60	LumB	Positive	Negative	GRADE3	Positive	2-5cm	stage2
MB-0203	1-3	Post	≥60	LumA	Positive	Negative	GRADE3	Positive	2-5cm	stage2
MB-5554	0	Post	＜60	LumA	Positive	Negative	GRADE1	Positive	2-5cm	stage2
MB-0496	≥4	Post	≥60	Normal	Positive	Negative	GRADE1	Positive	2-5cm	stage2
MB-0261	≥4	Post	≥60	LumB	Positive	Negative	GRADE1	Positive	2-5cm	stage2
MB-4906	1-3	Post	≥60	LumA	Positive	Negative	GRADE1	Positive	2-5cm	stage2
MB-0170	1-3	Post	≥60	LumA	Positive	Negative	GRADE1	Negative	2-5cm	stage2
MB-3429	1-3	Pre	＜60	Normal	Positive	Negative	GRADE2	Negative	2-5cm	stage2
MB-0205	0	Post	＜60	Normal	Positive	Negative	GRADE2	Negative	2-5cm	stage2
MB-0443	0	Post	≥60	claudin-low	Positive	Negative	GRADE2	Positive	2-5cm	stage2
MB-3871	1-3	Post	≥60	LumA	Positive	Negative	GRADE2	Positive	2-5cm	stage2
MB-0341	1-3	Post	≥60	LumA	Positive	Negative	GRADE2	Positive	2-5cm	stage2
MB-3530	1-3	Post	≥60	Her2	Positive	Negative	GRADE2	Positive	2-5cm	stage2
MB-5550	0	Post	≥60	LumA	Positive	Negative	GRADE2	Positive	2-5cm	stage2
MB-0269	1-3	Pre	＜60	claudin-low	Negative	Negative	GRADE3	Negative	2-5cm	stage2
MB-0291	1-3	Post	＜60	LumB	Positive	Positive	GRADE3	Positive	2-5cm	stage2
MB-5651	1-3	Post	＜60	claudin-low	Negative	Negative	GRADE3	Negative	2-5cm	stage2
MB-0528	1-3	Post	＜60	LumA	Positive	Negative	GRADE3	Negative	2-5cm	stage2
MB-0262	0	Post	＜60	Her2	Positive	Negative	GRADE3	Negative	2-5cm	stage2
MB-0440	1-3	Post	＜60	LumB	Positive	Negative	GRADE3	Negative	2-5cm	stage2
MB-3253	1-3	Post	＜60	LumB	Positive	Negative	GRADE3	Positive	2-5cm	stage2
MB-0358	1-3	Post	＜60	LumA	Positive	Negative	GRADE3	Positive	2-5cm	stage2
MB-4929	≥4	Post	＜60	Her2	Negative	Positive	GRADE3	Negative	2-5cm	stage2
MB-0468	≥4	Post	≥60	LumA	Positive	Negative	GRADE3	Negative	2-5cm	stage2
MB-5590	0	Post	≥60	LumB	Positive	Negative	GRADE3	Positive	2-5cm	stage2
MB-4725	1-3	Post	≥60	Her2	Positive	Positive	GRADE3	Positive	2-5cm	stage2
MB-0120	1-3	Post	≥60	LumB	Positive	Positive	GRADE3	Negative	2-5cm	stage2
MB-0545	≥4	Post	≥60	Normal	Positive	Negative	GRADE3	Negative	2-5cm	stage2
MB-0465	1-3	Post	≥60	LumB	Positive	Positive	GRADE3	Negative	2-5cm	stage2
MB-0581	≥4	Post	≥60	Basal	Negative	Negative	GRADE3	Negative	2-5cm	stage2
MB-3105	1-3	Pre	＜60	LumA	Positive	Negative	GRADE1	Positive	2-5cm	stage2
MB-0111	0	Post	＜60	LumA	Positive	Negative	GRADE1	Positive	2-5cm	stage2
MB-3365	1-3	Post	＜60	LumA	Positive	Negative	GRADE2	Positive	2-5cm	stage2
MB-4705	0	Post	≥60	LumA	Positive	Negative	GRADE2	Positive	2-5cm	stage2
MB-5311	0	Post	≥60	claudin-low	Positive	Negative	GRADE2	Positive	2-5cm	stage2
MB-0140	1-3	Post	≥60	LumB	Positive	Negative	GRADE2	Negative	2-5cm	stage2
MB-0214	0	Pre	＜60	Basal	Negative	Negative	GRADE3	Negative	2-5cm	stage2
MB-5335	0	Pre	＜60	Basal	Negative	Negative	GRADE3	Negative	2-5cm	stage2
MB-0236	0	Pre	＜60	LumA	Positive	Positive	GRADE3	Positive	2-5cm	stage2
MB-3502	1-3	Post	＜60	Basal	Negative	Negative	GRADE3	Negative	2-5cm	stage2
MB-5208	0	Post	＜60	Basal	Negative	Negative	GRADE3	Negative	2-5cm	stage2
MB-0396	0	Post	＜60	Basal	Negative	Negative	GRADE3	Negative	2-5cm	stage2
MB-2842	1-3	Post	＜60	Basal	Negative	Negative	GRADE3	Negative	2-5cm	stage2
MB-4707	0	Post	＜60	Basal	Negative	Negative	GRADE3	Negative	2-5cm	stage2
MB-4942	0	Post	≥60	claudin-low	Negative	Negative	GRADE3	Negative	2-5cm	stage2
MB-0171	0	Post	≥60	Normal	Positive	Negative	GRADE3	Negative	2-5cm	stage2
MB-0369	≥4	Post	≥60	LumB	Positive	Negative	GRADE3	Negative	2-5cm	stage2
MB-5551	0	Post	≥60	Basal	Negative	Negative	GRADE3	Negative	2-5cm	stage2
MB-4880	0	Post	≥60	Basal	Negative	Negative	GRADE3	Negative	2-5cm	stage2
MB-0600	≥4	Post	≥60	LumA	Positive	Negative	GRADE3	Negative	2-5cm	stage2
MB-0345	1-3	Pre	＜60	LumA	Positive	Negative	GRADE2	Positive	2-5cm	stage2
MB-4876	0	Pre	＜60	claudin-low	Positive	Negative	GRADE2	Negative	2-5cm	stage2
MB-4790	0	Pre	＜60	LumA	Positive	Negative	GRADE2	Negative	2-5cm	stage2
MB-0285	≥4	Pre	＜60	claudin-low	Positive	Negative	GRADE2	Positive	2-5cm	stage2
MB-5502	0	Post	＜60	LumB	Positive	Negative	GRADE2	Positive	2-5cm	stage2
MB-4934	≥4	Post	≥60	LumB	Positive	Negative	GRADE2	Positive	2-5cm	stage2
MB-4785	0	Post	≥60	LumA	Positive	Negative	GRADE2	Positive	2-5cm	stage2
MB-4912	1-3	Post	≥60	LumB	Positive	Negative	GRADE2	Positive	2-5cm	stage2
MB-0035	0	Post	≥60	Her2	Positive	Negative	GRADE2	Negative	2-5cm	stage2
MB-4660	≥4	Pre	＜60	Basal	Negative	Negative	GRADE3	Negative	2-5cm	stage2
MB-3402	1-3	Pre	＜60	LumB	Positive	Negative	GRADE3	Positive	2-5cm	stage2
MB-0388	1-3	Pre	＜60	Normal	Positive	Positive	GRADE3	Negative	2-5cm	stage2
MB-4716	0	Post	＜60	LumA	Positive	Negative	GRADE3	Positive	2-5cm	stage2
MB-0378	1-3	Post	＜60	Her2	Negative	Positive	GRADE3	Negative	2-5cm	stage2
MB-0893	1-3	Post	＜60	claudin-low	Negative	Negative	GRADE3	Negative	2-5cm	stage2
MB-3165	1-3	Post	＜60	Basal	Positive	Negative	GRADE3	Negative	2-5cm	stage2
MB-2786	1-3	Post	≥60	LumA	Positive	Positive	GRADE3	Negative	2-5cm	stage2
MB-0558	0	Post	≥60	claudin-low	Negative	Negative	GRADE3	Negative	2-5cm	stage2
MB-0653	1-3	Post	≥60	Her2	Negative	Negative	GRADE3	Negative	2-5cm	stage2
MB-0906	0	Post	≥60	claudin-low	Negative	Negative	GRADE3	Negative	2-5cm	stage2
MB-0195	≥4	Post	≥60	LumB	Positive	Negative	GRADE3	Negative	2-5cm	stage2
MB-0585	1-3	Post	≥60	LumB	Positive	Negative	GRADE3	Negative	2-5cm	stage2
MB-0492	0	Post	≥60	LumB	Positive	Negative	GRADE3	Positive	2-5cm	stage2
MB-0379	1-3	Pre	＜60	LumA	Positive	Negative	GRADE2	Negative	2-5cm	stage2
MB-0497	0	Post	＜60	LumA	Positive	Negative	GRADE2	Positive	2-5cm	stage2
MB-0344	1-3	Post	＜60	Normal	Positive	Negative	GRADE2	Positive	2-5cm	stage2
MB-0579	1-3	Post	≥60	LumB	Positive	Negative	GRADE2	Negative	2-5cm	stage2
MB-5513	≥4	Post	≥60	Basal	Positive	Negative	GRADE2	Positive	2-5cm	stage2
MB-0022	1-3	Post	≥60	claudin-low	Positive	Negative	GRADE2	Negative	2-5cm	stage2
MB-0241	0	Post	＜60	claudin-low	Positive	Negative	GRADE3	Negative	2-5cm	stage2
MB-0869	0	Post	＜60	Basal	Negative	Negative	GRADE3	Negative	2-5cm	stage2
MB-0552	≥4	Post	≥60	Her2	Positive	Positive	GRADE3	Negative	2-5cm	stage2
MB-5139	≥4	Post	≥60	LumB	Positive	Negative	GRADE3	Negative	2-5cm	stage2
MB-4329	1-3	Post	≥60	LumA	Positive	Negative	GRADE3	Positive	2-5cm	stage2
MB-0302	≥4	Post	≥60	LumA	Positive	Negative	GRADE3	Negative	2-5cm	stage2
MB-4557	0	Post	＜60	LumA	Positive	Negative	GRADE1	Positive	2-5cm	stage2
MB-0880	0	Post	≥60	LumA	Positive	Negative	GRADE1	Positive	2-5cm	stage2
MB-5193	1-3	Post	≥60	LumA	Positive	Negative	GRADE1	Positive	2-5cm	stage2
MB-4999	0	Pre	＜60	LumA	Positive	Negative	GRADE2	Positive	2-5cm	stage2
MB-2745	1-3	Pre	＜60	LumA	Positive	Negative	GRADE2	Positive	2-5cm	stage2
MB-0139	1-3	Pre	＜60	LumA	Positive	Negative	GRADE2	Positive	2-5cm	stage2
MB-4771	0	Pre	＜60	LumA	Positive	Negative	GRADE2	Positive	2-5cm	stage2
MB-5268	0	Pre	＜60	LumA	Positive	Negative	GRADE2	Positive	2-5cm	stage2
MB-0114	0	Pre	＜60	LumA	Positive	Negative	GRADE2	Positive	2-5cm	stage2
MB-4933	0	Post	＜60	LumA	Positive	Negative	GRADE2	Negative	2-5cm	stage2
MB-5117	0	Post	＜60	LumA	Positive	Negative	GRADE2	Positive	2-5cm	stage2
MB-0521	1-3	Post	＜60	LumA	Positive	Negative	GRADE2	Positive	2-5cm	stage2
MB-4233	≥4	Post	＜60	LumB	Positive	Negative	GRADE2	Negative	2-5cm	stage2
MB-4293	0	Post	＜60	LumA	Positive	Negative	GRADE2	Negative	2-5cm	stage2
MB-0288	≥4	Post	＜60	Normal	Positive	Positive	GRADE2	Negative	2-5cm	stage2
MB-5305	1-3	Post	≥60	LumA	Positive	Negative	GRADE2	Positive	2-5cm	stage2
MB-3002	1-3	Post	≥60	LumA	Positive	Negative	GRADE2	Negative	2-5cm	stage2
MB-4322	1-3	Post	≥60	LumA	Positive	Negative	GRADE2	Negative	2-5cm	stage2
MB-2781	1-3	Post	≥60	LumB	Positive	Negative	GRADE2	Positive	2-5cm	stage2
MB-4213	0	Post	≥60	LumB	Positive	Negative	GRADE2	Negative	2-5cm	stage2
MB-4869	1-3	Post	≥60	LumA	Positive	Negative	GRADE2	Positive	2-5cm	stage2
MB-4390	≥4	Post	≥60	LumA	Positive	Negative	GRADE2	Positive	2-5cm	stage2
MB-4787	0	Post	≥60	LumA	Positive	Negative	GRADE2	Positive	2-5cm	stage2
MB-5382	≥4	Post	≥60	LumA	Positive	Negative	GRADE2	Positive	2-5cm	stage2
MB-5433	0	Post	≥60	LumA	Positive	Negative	GRADE2	Positive	2-5cm	stage2
MB-5253	0	Post	≥60	LumA	Positive	Negative	GRADE2	Positive	2-5cm	stage2
MB-5532	1-3	Post	≥60	LumA	Positive	Negative	GRADE2	Negative	2-5cm	stage2
MB-2954	1-3	Post	≥60	LumB	Positive	Negative	GRADE2	Positive	2-5cm	stage2
MB-4965	0	Post	≥60	LumA	Positive	Negative	GRADE2	Positive	2-5cm	stage2
MB-5093	0	Post	≥60	Her2	Positive	Negative	GRADE2	Negative	2-5cm	stage2
MB-0621	1-3	Post	≥60	LumA	Positive	Negative	GRADE2	Positive	2-5cm	stage2
MB-0343	1-3	Post	≥60	Normal	Positive	Negative	GRADE2	Positive	2-5cm	stage2
MB-5553	0	Post	≥60	LumB	Positive	Negative	GRADE2	Positive	2-5cm	stage2
MB-5293	0	Post	≥60	LumA	Positive	Negative	GRADE2	Positive	2-5cm	stage2
MB-6232	≥4	Post	≥60	LumA	Positive	Negative	GRADE2	Positive	2-5cm	stage2
MB-5310	0	Post	≥60	LumA	Positive	Negative	GRADE2	Negative	2-5cm	stage2
MB-5018	1-3	Post	≥60	LumA	Positive	Negative	GRADE2	Positive	2-5cm	stage2
MB-5088	0	Post	≥60	LumA	Positive	Negative	GRADE2	Negative	2-5cm	stage2
MB-5597	1-3	Post	≥60	LumA	Positive	Negative	GRADE2	Positive	2-5cm	stage2
MB-0121	≥4	Post	≥60	LumA	Positive	Negative	GRADE2	Negative	2-5cm	stage2
MB-5233	0	Post	≥60	LumB	Positive	Negative	GRADE2	Positive	2-5cm	stage2
MB-3277	1-3	Pre	＜60	Basal	Negative	Negative	GRADE3	Negative	2-5cm	stage2
MB-2957	1-3	Pre	＜60	claudin-low	Negative	Negative	GRADE3	Negative	2-5cm	stage2
MB-2917	1-3	Pre	＜60	Basal	Negative	Negative	GRADE3	Negative	2-5cm	stage2
MB-5453	1-3	Pre	＜60	Normal	Negative	Negative	GRADE3	Positive	2-5cm	stage2
MB-3435	1-3	Pre	＜60	Her2	Negative	Positive	GRADE3	Negative	2-5cm	stage2
MB-4601	1-3	Pre	＜60	Basal	Negative	Positive	GRADE3	Negative	2-5cm	stage2
MB-5115	1-3	Pre	＜60	Basal	Negative	Negative	GRADE3	Negative	2-5cm	stage2
MB-4896	0	Pre	＜60	Basal	Negative	Positive	GRADE3	Negative	2-5cm	stage2
MB-5547	1-3	Pre	＜60	Basal	Negative	Negative	GRADE3	Negative	2-5cm	stage2
MB-4763	1-3	Pre	＜60	Her2	Negative	Positive	GRADE3	Negative	2-5cm	stage2
MB-0202	1-3	Pre	＜60	LumA	Positive	Negative	GRADE3	Positive	2-5cm	stage2
MB-0321	1-3	Pre	＜60	LumA	Positive	Negative	GRADE3	Positive	2-5cm	stage2
MB-5120	1-3	Pre	＜60	Her2	Negative	Positive	GRADE3	Negative	2-5cm	stage2
MB-6251	1-3	Pre	＜60	Basal	Negative	Negative	GRADE3	Negative	2-5cm	stage2
MB-0316	0	Post	＜60	Basal	Negative	Negative	GRADE3	Negative	2-5cm	stage2
MB-5072	1-3	Post	＜60	Her2	Negative	Negative	GRADE3	Negative	2-5cm	stage2
MB-0607	1-3	Post	＜60	LumA	Positive	Negative	GRADE3	Positive	2-5cm	stage2
MB-4154	0	Post	＜60	LumB	Positive	Negative	GRADE3	Positive	2-5cm	stage2
MB-5634	0	Post	＜60	Basal	Negative	Negative	GRADE3	Negative	2-5cm	stage2
MB-5454	≥4	Post	＜60	LumB	Positive	Negative	GRADE3	Negative	2-5cm	stage2
MB-0502	≥4	Post	＜60	claudin-low	Negative	Negative	GRADE3	Negative	2-5cm	stage2
MB-5481	1-3	Post	＜60	LumB	Positive	Negative	GRADE3	Negative	2-5cm	stage2
MB-4931	0	Post	＜60	claudin-low	Negative	Negative	GRADE3	Negative	2-5cm	stage2
MB-5646	0	Post	＜60	LumB	Positive	Negative	GRADE3	Negative	2-5cm	stage2
MB-4353	1-3	Post	＜60	LumB	Positive	Negative	GRADE3	Positive	2-5cm	stage2
MB-0590	≥4	Post	≥60	LumB	Positive	Negative	GRADE3	Positive	2-5cm	stage2
MB-4930	1-3	Post	≥60	LumB	Positive	Positive	GRADE3	Negative	2-5cm	stage2
MB-5565	1-3	Post	≥60	claudin-low	Negative	Negative	GRADE3	Positive	2-5cm	stage2
MB-5410	0	Post	≥60	LumA	Positive	Negative	GRADE3	Positive	2-5cm	stage2
MB-5225	0	Post	≥60	Basal	Negative	Negative	GRADE3	Negative	2-5cm	stage2
MB-4278	0	Post	≥60	Her2	Positive	Negative	GRADE3	Positive	2-5cm	stage2
MB-5211	0	Post	≥60	LumB	Positive	Negative	GRADE3	Positive	2-5cm	stage2
MB-3083	1-3	Post	≥60	LumB	Positive	Negative	GRADE3	Positive	2-5cm	stage2
MB-5579	≥4	Post	≥60	LumA	Positive	Negative	GRADE3	Positive	2-5cm	stage2
MB-4950	≥4	Post	≥60	LumA	Positive	Negative	GRADE3	Positive	2-5cm	stage2
MB-4300	1-3	Post	≥60	Her2	Positive	Negative	GRADE3	Negative	2-5cm	stage2
MB-4639	0	Post	≥60	LumB	Positive	Negative	GRADE3	Positive	2-5cm	stage2
MB-0157	0	Post	≥60	claudin-low	Negative	Negative	GRADE3	Negative	2-5cm	stage2
MB-0349	1-3	Post	≥60	LumB	Positive	Negative	GRADE3	Negative	2-5cm	stage2
MB-4671	0	Post	≥60	LumB	Positive	Negative	GRADE3	Positive	2-5cm	stage2
MB-5228	0	Post	≥60	LumB	Positive	Negative	GRADE3	Positive	2-5cm	stage2
MB-5258	0	Post	≥60	Basal	Negative	Negative	GRADE3	Negative	2-5cm	stage2
MB-4091	0	Post	≥60	LumA	Positive	Negative	GRADE3	Positive	2-5cm	stage2
MB-5127	0	Post	≥60	LumB	Positive	Negative	GRADE3	Positive	2-5cm	stage2
MB-5266	0	Post	≥60	LumB	Positive	Positive	GRADE3	Negative	2-5cm	stage2
MB-4374	0	Post	≥60	LumA	Positive	Negative	GRADE3	Positive	2-5cm	stage2
MB-0097	1-3	Post	≥60	LumA	Positive	Negative	GRADE3	Positive	2-5cm	stage2
MB-5485	1-3	Post	≥60	LumB	Positive	Negative	GRADE3	Negative	2-5cm	stage2
MB-4849	0	Post	≥60	LumA	Positive	Negative	GRADE3	Negative	2-5cm	stage2
MB-0582	0	Post	≥60	Basal	Negative	Negative	GRADE3	Negative	2-5cm	stage2
MB-0511	0	Post	＜60	LumA	Positive	Negative	GRADE2	Positive	2-5cm	stage2
MB-5389	0	Post	≥60	LumA	Positive	Negative	GRADE2	Positive	2-5cm	stage2
MB-4653	0	Pre	＜60	Normal	Positive	Negative	GRADE3	Positive	2-5cm	stage2
MB-0418	1-3	Post	＜60	Her2	Positive	Negative	GRADE3	Negative	2-5cm	stage2
MB-0385	≥4	Post	≥60	LumB	Positive	Negative	GRADE3	Negative	2-5cm	stage2
MB-0368	≥4	Post	≥60	LumB	Positive	Negative	GRADE3	Positive	2-5cm	stage2
MB-0637	0	Post	≥60	LumB	Positive	Negative	GRADE3	Positive	2-5cm	stage2
MB-5422	0	Pre	＜60	LumA	Positive	Negative	GRADE1	Positive	2-5cm	stage2
MB-0638	1-3	Post	≥60	Normal	Positive	Negative	GRADE2	Negative	2-5cm	stage2
MB-0513	1-3	Post	≥60	LumA	Positive	Negative	GRADE2	Positive	2-5cm	stage2
MB-0551	0	Post	≥60	Normal	Positive	Negative	GRADE2	Positive	2-5cm	stage2
MB-5617	1-3	Post	≥60	LumA	Positive	Negative	GRADE2	Positive	2-5cm	stage2
MB-0319	≥4	Post	≥60	LumB	Positive	Negative	GRADE2	Negative	2-5cm	stage2
MB-0324	≥4	Pre	＜60	LumA	Positive	Negative	GRADE3	Positive	2-5cm	stage2
MB-0486	0	Post	＜60	LumA	Positive	Negative	GRADE3	Positive	2-5cm	stage2
MB-4417	0	Post	≥60	Basal	Negative	Negative	GRADE3	Negative	2-5cm	stage2
MB-4998	≥4	Post	≥60	LumB	Positive	Negative	GRADE3	Negative	2-5cm	stage2
MB-0050	1-3	Pre	＜60	Normal	Positive	Negative	GRADE2	Positive	2-5cm	stage2
MB-4992	0	Post	≥60	LumA	Negative	Negative	GRADE2	Negative	2-5cm	stage2
MB-0646	≥4	Post	≥60	LumB	Positive	Negative	GRADE2	Negative	2-5cm	stage2
MB-0312	0	Post	≥60	LumB	Positive	Negative	GRADE2	Positive	2-5cm	stage2
MB-4887	1-3	Post	＜60	Normal	Positive	Negative	GRADE3	Negative	2-5cm	stage2
MB-0901	1-3	Post	≥60	Basal	Negative	Negative	GRADE3	Negative	2-5cm	stage2
MB-0101	0	Pre	＜60	Normal	Positive	Negative	GRADE2	Positive	2-5cm	stage2
MB-3614	1-3	Post	≥60	LumB	Positive	Negative	GRADE3	Positive	2-5cm	stage2
MB-0328	1-3	Post	≥60	LumB	Positive	Negative	GRADE3	Positive	2-5cm	stage2
MB-0449	1-3	Post	＜60	LumA	Positive	Negative	GRADE1	Positive	2-5cm	stage2
MB-2792	1-3	Post	＜60	Her2	Positive	Negative	GRADE2	Positive	2-5cm	stage2
MB-4276	1-3	Post	＜60	Her2	Positive	Positive	GRADE2	Positive	2-5cm	stage2
MB-5477	0	Post	＜60	LumB	Positive	Negative	GRADE2	Positive	2-5cm	stage2
MB-0126	0	Post	≥60	LumA	Positive	Negative	GRADE2	Positive	2-5cm	stage2
MB-3328	1-3	Post	≥60	LumA	Positive	Negative	GRADE2	Negative	2-5cm	stage2
MB-4651	0	Post	≥60	LumB	Positive	Negative	GRADE2	Negative	2-5cm	stage2
MB-5288	1-3	Post	≥60	LumB	Positive	Negative	GRADE2	Negative	2-5cm	stage2
MB-5632	≥4	Post	≥60	LumB	Positive	Negative	GRADE2	Negative	2-5cm	stage2
MB-5404	1-3	Post	≥60	LumA	Positive	Negative	GRADE2	Positive	2-5cm	stage2
MB-2642	1-3	Pre	＜60	LumB	Positive	Negative	GRADE3	Positive	2-5cm	stage2
MB-5135	0	Pre	＜60	Basal	Negative	Negative	GRADE3	Negative	2-5cm	stage2
MB-3386	1-3	Pre	＜60	Her2	Negative	Positive	GRADE3	Negative	2-5cm	stage2
MB-5529	1-3	Pre	＜60	Basal	Negative	Negative	GRADE3	Negative	2-5cm	stage2
MB-5259	1-3	Pre	＜60	Her2	Negative	Positive	GRADE3	Negative	2-5cm	stage2
MB-5442	1-3	Pre	＜60	Basal	Negative	Negative	GRADE3	Positive	2-5cm	stage2
MB-4805	0	Pre	＜60	LumA	Positive	Negative	GRADE3	Positive	2-5cm	stage2
MB-5474	1-3	Pre	＜60	claudin-low	Negative	Positive	GRADE3	Negative	2-5cm	stage2
MB-4894	0	Pre	＜60	LumA	Positive	Negative	GRADE3	Positive	2-5cm	stage2
MB-5205	1-3	Post	＜60	Basal	Positive	Negative	GRADE3	Negative	2-5cm	stage2
MB-4865	0	Post	＜60	claudin-low	Negative	Negative	GRADE3	Negative	2-5cm	stage2
MB-3453	1-3	Post	＜60	Basal	Negative	Negative	GRADE3	Negative	2-5cm	stage2
MB-4702	0	Post	＜60	LumB	Positive	Negative	GRADE3	Negative	2-5cm	stage2
MB-0238	≥4	Post	＜60	claudin-low	Negative	Negative	GRADE3	Negative	2-5cm	stage2
MB-4686	1-3	Post	＜60	LumA	Positive	Negative	GRADE3	Negative	2-5cm	stage2
MB-0206	1-3	Post	＜60	claudin-low	Negative	Negative	GRADE3	Negative	2-5cm	stage2
MB-0532	1-3	Post	＜60	LumB	Positive	Negative	GRADE3	Positive	2-5cm	stage2
MB-0305	≥4	Post	≥60	Normal	Positive	Negative	GRADE3	Positive	2-5cm	stage2
MB-5185	0	Post	≥60	LumA	Positive	Negative	GRADE3	Positive	2-5cm	stage2
MB-4008	1-3	Post	≥60	LumB	Positive	Negative	GRADE3	Positive	2-5cm	stage2
MB-5647	≥4	Post	≥60	LumA	Positive	Negative	GRADE3	Negative	2-5cm	stage2
MB-4801	≥4	Post	≥60	LumA	Positive	Negative	GRADE3	Positive	2-5cm	stage2
MB-4769	0	Post	≥60	Basal	Negative	Negative	GRADE3	Negative	2-5cm	stage2
MB-4642	1-3	Post	≥60	LumB	Positive	Negative	GRADE3	Positive	2-5cm	stage2
MB-5270	1-3	Post	≥60	LumA	Positive	Negative	GRADE3	Positive	2-5cm	stage2
MB-5473	≥4	Post	≥60	LumA	Positive	Negative	GRADE3	Positive	2-5cm	stage2
MB-0135	1-3	Post	≥60	LumB	Positive	Negative	GRADE3	Positive	2-5cm	stage2
MB-5052	1-3	Post	≥60	claudin-low	Negative	Negative	GRADE3	Negative	2-5cm	stage2
MB-0877	≥4	Post	≥60	LumB	Positive	Negative	GRADE3	Positive	2-5cm	stage2
MB-5212	0	Post	≥60	LumB	Positive	Positive	GRADE3	Negative	2-5cm	stage2
MB-0306	1-3	Post	≥60	LumA	Positive	Negative	GRADE3	Positive	2-5cm	stage2
MB-0176	≥4	Pre	＜60	LumA	Positive	Negative	GRADE3	Positive	2-5cm	stage2
MB-3060	1-3	Post	≥60	LumB	Positive	Negative	GRADE3	Negative	2-5cm	stage2
MB-0054	0	Post	≥60	LumB	Positive	Negative	GRADE3	Positive	2-5cm	stage2
MB-0046	≥4	Post	≥60	LumA	Positive	Positive	GRADE3	Positive	2-5cm	stage2
MB-0891	1-3	Post	≥60	LumA	Positive	Negative	GRADE1	Negative	2-5cm	stage2
MB-2753	1-3	Pre	＜60	Basal	Negative	Negative	GRADE3	Negative	2-5cm	stage2
MB-5004	1-3	Pre	＜60	Her2	Positive	Negative	GRADE3	Negative	2-5cm	stage2
MB-4745	1-3	Post	＜60	Her2	Negative	Positive	GRADE3	Negative	2-5cm	stage2
MB-0538	≥4	Post	≥60	LumA	Positive	Negative	GRADE3	Positive	2-5cm	stage2
MB-6138	≥4	Post	≥60	LumB	Positive	Negative	GRADE3	Negative	2-5cm	stage2
MB-0147	≥4	Post	≥60	LumA	Positive	Negative	GRADE2	Positive	2-5cm	stage2
MB-3092	1-3	Post	＜60	LumB	Positive	Negative	GRADE3	Positive	2-5cm	stage2
MB-0200	0	Post	≥60	Basal	Negative	Negative	GRADE3	Negative	2-5cm	stage2
MB-0616	1-3	Post	≥60	LumB	Positive	Negative	GRADE3	Negative	2-5cm	stage2
MB-0167	1-3	Post	≥60	LumB	Positive	Negative	GRADE3	Positive	2-5cm	stage2
MB-0874	0	Post	＜60	Basal	Negative	Negative	GRADE3	Negative	2-5cm	stage2
MB-0469	1-3	Post	≥60	LumB	Positive	Negative	GRADE3	Positive	2-5cm	stage2
MB-0100	0	Post	≥60	Basal	Negative	Negative	GRADE3	Negative	2-5cm	stage2
MB-0131	0	Post	≥60	LumA	Positive	Negative	GRADE3	Negative	2-5cm	stage2
MB-0149	0	Post	≥60	Basal	Negative	Negative	GRADE3	Negative	2-5cm	stage2
MB-4222	0	Post	＜60	Her2	Positive	Negative	GRADE1	Positive	2-5cm	stage2
MB-0617	0	Post	≥60	claudin-low	Negative	Negative	GRADE1	Negative	2-5cm	stage2
MB-0102	≥4	Post	＜60	LumB	Positive	Negative	GRADE2	Positive	2-5cm	stage2
MB-4735	0	Post	＜60	LumA	Positive	Negative	GRADE2	Positive	2-5cm	stage2
MB-0417	1-3	Post	＜60	Her2	Positive	Negative	GRADE2	Positive	2-5cm	stage2
MB-4283	1-3	Post	＜60	LumA	Positive	Negative	GRADE2	Positive	2-5cm	stage2
MB-5271	0	Post	＜60	LumB	Positive	Negative	GRADE2	Negative	2-5cm	stage2
MB-5490	0	Post	≥60	LumA	Positive	Negative	GRADE2	Positive	2-5cm	stage2
MB-5425	1-3	Post	≥60	LumA	Positive	Negative	GRADE2	Positive	2-5cm	stage2
MB-4802	0	Post	≥60	LumB	Positive	Negative	GRADE2	Negative	2-5cm	stage2
MB-4001	0	Post	≥60	LumA	Positive	Negative	GRADE2	Negative	2-5cm	stage2
MB-4871	0	Post	≥60	Normal	Negative	Positive	GRADE2	Negative	2-5cm	stage2
MB-4674	1-3	Post	≥60	LumA	Positive	Negative	GRADE2	Positive	2-5cm	stage2
MB-0215	0	Post	≥60	LumB	Positive	Negative	GRADE2	Positive	2-5cm	stage2
MB-5361	1-3	Post	≥60	LumA	Positive	Negative	GRADE2	Positive	2-5cm	stage2
MB-0353	≥4	Post	≥60	LumA	Positive	Negative	GRADE2	Negative	2-5cm	stage2
MB-0580	1-3	Pre	＜60	LumA	Positive	Negative	GRADE3	Positive	2-5cm	stage2
MB-4341	≥4	Pre	＜60	Her2	Negative	Positive	GRADE3	Negative	2-5cm	stage2
MB-3058	1-3	Pre	＜60	Basal	Negative	Negative	GRADE3	Negative	2-5cm	stage2
MB-0079	≥4	Post	＜60	Her2	Negative	Negative	GRADE3	Negative	2-5cm	stage2
MB-5299	1-3	Post	＜60	Basal	Negative	Negative	GRADE3	Negative	2-5cm	stage2
MB-4313	≥4	Post	＜60	LumA	Positive	Negative	GRADE3	Positive	2-5cm	stage2
MB-4348	≥4	Post	≥60	Her2	Positive	Positive	GRADE3	Negative	2-5cm	stage2
MB-4663	0	Post	≥60	Basal	Negative	Positive	GRADE3	Negative	2-5cm	stage2
MB-4599	1-3	Post	≥60	LumA	Positive	Negative	GRADE3	Positive	2-5cm	stage2
MB-5279	0	Post	≥60	LumA	Positive	Negative	GRADE3	Negative	2-5cm	stage2
MB-5284	≥4	Post	≥60	LumA	Positive	Negative	GRADE3	Positive	2-5cm	stage2
MB-4234	0	Post	≥60	LumA	Positive	Negative	GRADE3	Positive	2-5cm	stage2
MB-5244	0	Post	≥60	LumB	Positive	Negative	GRADE3	Positive	2-5cm	stage2
MB-4908	1-3	Post	≥60	LumB	Positive	Positive	GRADE3	Positive	2-5cm	stage2
MB-5040	0	Post	≥60	LumB	Positive	Negative	GRADE3	Negative	2-5cm	stage2
MB-4767	1-3	Post	≥60	LumB	Positive	Negative	GRADE3	Positive	2-5cm	stage2
MB-5366	1-3	Post	≥60	Her2	Positive	Negative	GRADE3	Negative	2-5cm	stage2
MB-4017	1-3	Post	≥60	LumB	Positive	Negative	GRADE3	Negative	2-5cm	stage2
MB-0008	≥4	Post	≥60	LumB	Positive	Negative	GRADE3	Positive	2-5cm	stage2
MB-4991	1-3	Post	≥60	LumB	Positive	Negative	GRADE3	Negative	2-5cm	stage2
MB-0429	≥4	Post	≥60	LumB	Positive	Negative	GRADE3	Positive	2-5cm	stage2
MB-5543	0	Post	≥60	LumA	Positive	Negative	GRADE3	Positive	2-5cm	stage2
MB-5107	0	Post	≥60	LumB	Positive	Negative	GRADE3	Positive	2-5cm	stage2
MB-0426	1-3	Post	＜60	Normal	Positive	Negative	GRADE2	Positive	2-5cm	stage2
MB-6189	0	Post	＜60	LumB	Positive	Negative	GRADE2	Positive	2-5cm	stage2
MB-0578	≥4	Post	＜60	Normal	Positive	Negative	GRADE2	Positive	2-5cm	stage2
MB-5033	0	Post	≥60	LumB	Positive	Negative	GRADE1	Negative	2-5cm	stage2
MB-3057	1-3	Post	＜60	Basal	Negative	Negative	GRADE3	Negative	2-5cm	stage2
MB-4171	0	Post	≥60	Her2	Positive	Negative	GRADE3	Negative	2-5cm	stage2
MB-0384	≥4	Post	≥60	LumB	Positive	Negative	GRADE3	Positive	2-5cm	stage2
MB-0177	1-3	Post	≥60	LumA	Positive	Negative	GRADE2	Positive	2-5cm	stage2
MB-0173	≥4	Post	≥60	LumB	Positive	Negative	GRADE3	Positive	2-5cm	stage2
MB-4578	1-3	Post	≥60	LumA	Positive	Negative	GRADE2	Positive	2-5cm	stage2
MB-0188	1-3	Post	≥60	Her2	Negative	Negative	GRADE2	Negative	2-5cm	stage2
MB-4732	1-3	Pre	＜60	Basal	Negative	Negative	GRADE3	Negative	2-5cm	stage2
MB-4266	0	Pre	＜60	LumA	Positive	Negative	GRADE3	Negative	2-5cm	stage2
MB-5377	≥4	Pre	＜60	LumB	Positive	Negative	GRADE3	Positive	2-5cm	stage2
MB-4886	1-3	Pre	＜60	Her2	Negative	Positive	GRADE3	Negative	2-5cm	stage2
MB-4715	1-3	Post	≥60	Basal	Negative	Negative	GRADE3	Negative	2-5cm	stage2
MB-5521	0	Post	≥60	LumB	Positive	Negative	GRADE3	Negative	2-5cm	stage2
MB-4426	1-3	Post	≥60	Basal	Positive	Negative	GRADE3	Positive	2-5cm	stage2
MB-0325	0	Post	≥60	LumB	Positive	Negative	GRADE3	Positive	2-5cm	stage2
MB-0109	0	Post	≥60	Basal	Positive	Negative	GRADE3	Positive	2-5cm	stage2
MB-0897	1-3	Pre	＜60	Normal	Positive	Negative	GRADE2	Positive	2-5cm	stage2
MB-4737	1-3	Post	＜60	LumB	Positive	Negative	GRADE3	Negative	2-5cm	stage2
MB-6143	0	Post	≥60	claudin-low	Negative	Negative	GRADE3	Negative	2-5cm	stage2
MB-0311	0	Post	≥60	LumB	Positive	Negative	GRADE1	Negative	2-5cm	stage2
MB-0413	≥4	Post	＜60	LumA	Positive	Negative	GRADE3	Positive	2-5cm	stage2
MB-0370	≥4	Post	≥60	LumB	Positive	Negative	GRADE3	Negative	2-5cm	stage2
MB-0882	0	Post	≥60	LumB	Positive	Negative	GRADE3	Positive	2-5cm	stage2
MB-5326	0	Post	≥60	Normal	Positive	Negative	GRADE1	Negative	2-5cm	stage2
MB-5559	1-3	Pre	＜60	Basal	Positive	Negative	GRADE3	Positive	2-5cm	stage2
MB-4704	0	Post	≥60	LumA	Positive	Negative	GRADE3	Negative	2-5cm	stage2
MB-4966	≥4	Post	＜60	LumB	Positive	Negative	GRADE1	Positive	2-5cm	stage2
MB-0360	1-3	Post	≥60	LumB	Positive	Negative	GRADE1	Positive	2-5cm	stage2
MB-4814	0	Pre	＜60	Normal	Positive	Negative	GRADE2	Positive	2-5cm	stage2
MB-4986	0	Pre	＜60	LumA	Positive	Negative	GRADE2	Negative	2-5cm	stage2
MB-0458	1-3	Pre	＜60	Normal	Positive	Negative	GRADE2	Positive	2-5cm	stage2
MB-4317	0	Post	＜60	Her2	Positive	Positive	GRADE2	Positive	2-5cm	stage2
MB-0315	1-3	Post	＜60	LumA	Positive	Negative	GRADE2	Negative	2-5cm	stage2
MB-4695	1-3	Post	≥60	Normal	Positive	Negative	GRADE2	Negative	2-5cm	stage2
MB-5328	1-3	Post	≥60	LumB	Positive	Negative	GRADE2	Negative	2-5cm	stage2
MB-4230	0	Post	≥60	LumA	Positive	Negative	GRADE2	Negative	2-5cm	stage2
MB-4993	≥4	Pre	＜60	Her2	Negative	Negative	GRADE3	Negative	2-5cm	stage2
MB-4622	1-3	Pre	＜60	claudin-low	Negative	Negative	GRADE3	Negative	2-5cm	stage2
MB-3488	0	Pre	＜60	Her2	Positive	Positive	GRADE3	Negative	2-5cm	stage2
MB-5381	1-3	Pre	＜60	Her2	Negative	Positive	GRADE3	Negative	2-5cm	stage2
MB-4712	0	Pre	＜60	Normal	Positive	Negative	GRADE3	Negative	2-5cm	stage2
MB-4764	0	Post	＜60	LumA	Positive	Negative	GRADE3	Positive	2-5cm	stage2
MB-4324	≥4	Post	≥60	Her2	Positive	Negative	GRADE3	Positive	2-5cm	stage2
MB-5173	0	Post	≥60	Basal	Negative	Negative	GRADE3	Negative	2-5cm	stage2
MB-5189	≥4	Post	≥60	LumA	Positive	Negative	GRADE3	Positive	2-5cm	stage2
MB-4793	0	Post	≥60	Basal	Negative	Negative	GRADE3	Negative	2-5cm	stage2
MB-0314	≥4	Post	≥60	Her2	Negative	Positive	GRADE3	Negative	2-5cm	stage2
MB-4685	≥4	Post	≥60	LumB	Positive	Negative	GRADE3	Negative	2-5cm	stage2
MB-0395	1-3	Post	≥60	Her2	Negative	Positive	GRADE3	Negative	2-5cm	stage2
MB-3470	1-3	Post	＜60	Her2	Negative	Positive	GRADE3	Negative	＞5cm	stage2
MB-5035	0	Post	＜60	LumA	Positive	Negative	GRADE3	Positive	＞5cm	stage2
MB-0292	1-3	Post	≥60	Her2	Negative	Negative	GRADE3	Negative	＞5cm	stage2
MB-0431	1-3	Post	≥60	LumA	Positive	Negative	GRADE2	Negative	＞5cm	stage2
MB-5209	0	Post	≥60	Basal	Negative	Negative	GRADE3	Negative	＞5cm	stage2
MB-5491	0	Post	≥60	LumB	Positive	Negative	GRADE3	Positive	＞5cm	stage2
MB-4730	0	Post	＜60	LumA	Positive	Negative	GRADE3	Positive	＞5cm	stage2
MB-0466	≥4	Pre	＜60	LumA	Positive	Negative	GRADE2	Negative	＞5cm	stage2
MB-0133	1-3	Post	＜60	LumA	Positive	Negative	GRADE1	Negative	＞5cm	stage2
MB-0350	0	Pre	＜60	Basal	Negative	Negative	GRADE3	Negative	＞5cm	stage2
MB-3556	1-3	Post	＜60	Her2	Negative	Positive	GRADE3	Negative	＞5cm	stage2
MB-4718	0	Pre	＜60	Normal	Positive	Negative	GRADE1	Positive	＞5cm	stage2
MB-0657	0	Post	＜60	claudin-low	Positive	Negative	GRADE2	Negative	＞5cm	stage2
MB-4360	0	Post	＜60	Her2	Negative	Positive	GRADE3	Negative	≤2cm	stage3
MB-2963	≥4	Post	＜60	claudin-low	Negative	Negative	GRADE2	Negative	≤2cm	stage3
MB-5390	≥4	Pre	＜60	Basal	Negative	Negative	GRADE3	Negative	≤2cm	stage3
MB-0464	≥4	Post	＜60	Basal	Negative	Negative	GRADE3	Negative	≤2cm	stage3
MB-2614	≥4	Pre	＜60	LumA	Positive	Negative	GRADE1	Positive	≤2cm	stage3
MB-3536	≥4	Pre	＜60	Normal	Positive	Negative	GRADE2	Negative	≤2cm	stage3
MB-0386	≥4	Post	≥60	LumA	Positive	Negative	GRADE3	Positive	≤2cm	stage3
MB-3006	≥4	Post	≥60	claudin-low	Positive	Negative	GRADE2	Negative	≤2cm	stage3
MB-4673	1-3	Post	≥60	LumB	Positive	Negative	GRADE2	Negative	≤2cm	stage3
MB-3063	≥4	Pre	＜60	Basal	Negative	Negative	GRADE3	Negative	≤2cm	stage3
MB-2912	≥4	Post	＜60	Basal	Negative	Negative	GRADE3	Negative	≤2cm	stage3
MB-3272	≥4	Post	≥60	LumB	Positive	Positive	GRADE3	Positive	≤2cm	stage3
MB-5478	≥4	Post	≥60	LumA	Positive	Negative	GRADE3	Negative	≤2cm	stage3
MB-4033	≥4	Post	≥60	LumA	Positive	Negative	GRADE2	Positive	2-5cm	stage3
MB-3123	≥4	Post	＜60	Basal	Negative	Negative	GRADE3	Negative	2-5cm	stage3
MB-2900	≥4	Post	＜60	Normal	Positive	Negative	GRADE2	Positive	2-5cm	stage3
MB-5534	≥4	Post	≥60	claudin-low	Positive	Negative	GRADE2	Negative	2-5cm	stage3
MB-2922	≥4	Pre	＜60	Her2	Negative	Negative	GRADE3	Negative	2-5cm	stage3
MB-5213	≥4	Post	≥60	Her2	Negative	Negative	GRADE3	Negative	2-5cm	stage3
MB-5124	0	Post	≥60	LumB	Positive	Negative	GRADE2	Positive	2-5cm	stage3
MB-3412	≥4	Post	＜60	LumA	Positive	Negative	GRADE3	Negative	2-5cm	stage3
MB-3355	≥4	Pre	＜60	Her2	Negative	Positive	GRADE3	Negative	2-5cm	stage3
MB-3525	≥4	Post	≥60	LumB	Positive	Negative	GRADE3	Negative	2-5cm	stage3
MB-2645	≥4	Post	≥60	Basal	Positive	Negative	GRADE3	Negative	2-5cm	stage3
MB-3383	≥4	Pre	＜60	claudin-low	Negative	Negative	GRADE3	Negative	2-5cm	stage3
MB-0491	0	Pre	＜60	LumA	Positive	Negative	GRADE2	Positive	2-5cm	stage3
MB-6100	1-3	Post	＜60	Her2	Negative	Positive	GRADE2	Negative	2-5cm	stage3
MB-4873	≥4	Post	≥60	LumB	Positive	Negative	GRADE2	Positive	2-5cm	stage3
MB-0644	≥4	Post	≥60	claudin-low	Positive	Negative	GRADE2	Positive	2-5cm	stage3
MB-0490	≥4	Post	≥60	LumA	Positive	Negative	GRADE2	Positive	2-5cm	stage3
MB-5633	≥4	Post	≥60	claudin-low	Negative	Negative	GRADE3	Negative	2-5cm	stage3
MB-5166	≥4	Post	≥60	LumB	Positive	Positive	GRADE3	Positive	2-5cm	stage3
MB-2964	≥4	Post	≥60	Her2	Positive	Negative	GRADE3	Negative	2-5cm	stage3
MB-6080	≥4	Post	≥60	LumB	Positive	Negative	GRADE3	Positive	2-5cm	stage3
MB-2850	≥4	Pre	＜60	claudin-low	Negative	Negative	GRADE3	Negative	2-5cm	stage3
MB-3497	≥4	Post	＜60	Her2	Negative	Positive	GRADE3	Negative	2-5cm	stage3
MB-5642	1-3	Post	≥60	LumA	Positive	Negative	GRADE2	Positive	2-5cm	stage3
MB-0179	≥4	Post	＜60	claudin-low	Negative	Negative	GRADE3	Negative	2-5cm	stage3
MB-0459	1-3	Post	≥60	LumB	Positive	Negative	GRADE3	Negative	2-5cm	stage3
MB-3467	≥4	Pre	＜60	Her2	Negative	Positive	GRADE2	Negative	2-5cm	stage3
MB-2774	≥4	Post	≥60	LumB	Positive	Negative	GRADE2	Positive	2-5cm	stage3
MB-2730	≥4	Post	≥60	LumB	Positive	Negative	GRADE3	Negative	2-5cm	stage3
MB-2847	≥4	Post	≥60	Her2	Negative	Positive	GRADE3	Negative	2-5cm	stage3
MB-5441	0	Post	≥60	Her2	Negative	Positive	GRADE3	Negative	2-5cm	stage3
MB-2923	≥4	Pre	＜60	Her2	Negative	Positive	GRADE3	Negative	2-5cm	stage3
MB-2728	≥4	Pre	＜60	LumB	Positive	Negative	GRADE3	Positive	2-5cm	stage3
MB-5172	≥4	Pre	＜60	Her2	Negative	Positive	GRADE3	Negative	2-5cm	stage3
MB-4127	≥4	Post	＜60	Her2	Negative	Positive	GRADE3	Negative	2-5cm	stage3
MB-5043	≥4	Post	≥60	LumA	Positive	Negative	GRADE3	Positive	2-5cm	stage3
MB-0494	≥4	Post	≥60	claudin-low	Negative	Negative	GRADE3	Negative	2-5cm	stage3
MB-5296	≥4	Post	≥60	claudin-low	Negative	Positive	GRADE3	Negative	2-5cm	stage3
MB-0398	≥4	Post	＜60	LumB	Positive	Negative	GRADE3	Negative	2-5cm	stage3
MB-2770	≥4	Post	≥60	LumA	Positive	Negative	GRADE2	Positive	2-5cm	stage3
MB-4688	≥4	Post	≥60	LumB	Positive	Positive	GRADE2	Positive	2-5cm	stage3
MB-2758	≥4	Pre	＜60	claudin-low	Negative	Positive	GRADE3	Negative	2-5cm	stage3
MB-5378	1-3	Post	＜60	Basal	Positive	Negative	GRADE3	Negative	2-5cm	stage3
MB-0399	≥4	Post	≥60	Her2	Negative	Negative	GRADE3	Negative	2-5cm	stage3
MB-0594	1-3	Post	≥60	LumB	Positive	Negative	GRADE3	Negative	2-5cm	stage3
MB-0239	0	Post	≥60	LumA	Positive	Negative	GRADE1	Positive	2-5cm	stage3
MB-0124	1-3	Pre	＜60	LumA	Positive	Negative	GRADE2	Positive	2-5cm	stage3
MB-0364	≥4	Pre	＜60	LumA	Positive	Negative	GRADE2	Negative	2-5cm	stage3
MB-5101	≥4	Post	≥60	LumB	Positive	Negative	GRADE2	Positive	2-5cm	stage3
MB-5613	1-3	Post	≥60	LumB	Positive	Negative	GRADE2	Positive	2-5cm	stage3
MB-0389	≥4	Pre	＜60	LumB	Positive	Positive	GRADE3	Positive	2-5cm	stage3
MB-0485	≥4	Post	≥60	LumA	Positive	Negative	GRADE3	Negative	2-5cm	stage3
MB-0391	≥4	Post	≥60	claudin-low	Negative	Positive	GRADE3	Negative	2-5cm	stage3
MB-0151	≥4	Post	≥60	LumB	Positive	Negative	GRADE3	Positive	2-5cm	stage3
MB-0165	≥4	Post	＜60	LumA	Positive	Positive	GRADE3	Negative	＞5cm	stage3
MB-0544	1-3	Post	≥60	LumB	Positive	Negative	GRADE3	Positive	＞5cm	stage3
MB-0278	1-3	Pre	＜60	Basal	Negative	Negative	GRADE3	Negative	＞5cm	stage3
MB-4621	≥4	Pre	＜60	Basal	Negative	Negative	GRADE3	Negative	＞5cm	stage3
MB-0393	≥4	Post	≥60	claudin-low	Positive	Negative	GRADE3	Positive	＞5cm	stage3
MB-0575	≥4	Pre	＜60	LumA	Positive	Negative	GRADE2	Positive	＞5cm	stage3
MB-0095	1-3	Post	≥60	LumB	Positive	Negative	GRADE2	Positive	＞5cm	stage3
MB-4250	1-3	Post	≥60	LumA	Positive	Negative	GRADE2	Negative	＞5cm	stage3
MB-5039	1-3	Post	≥60	LumB	Positive	Positive	GRADE3	Negative	＞5cm	stage3
MB-5434	1-3	Post	≥60	LumB	Positive	Negative	GRADE3	Positive	＞5cm	stage3
MB-5358	1-3	Post	≥60	LumA	Positive	Negative	GRADE2	Negative	＞5cm	stage3
MB-4818	1-3	Post	≥60	LumB	Positive	Negative	GRADE2	Negative	＞5cm	stage3
MB-4721	≥4	Post	≥60	LumA	Positive	Negative	GRADE1	Negative	＞5cm	stage3
MB-0116	1-3	Pre	＜60	Normal	Positive	Negative	GRADE2	Positive	＞5cm	stage3
MB-0613	0	Post	≥60	claudin-low	Negative	Negative	GRADE2	Negative	＞5cm	stage3
MB-4752	1-3	Post	≥60	LumA	Positive	Negative	GRADE2	Negative	＞5cm	stage3
MB-0424	≥4	Pre	＜60	claudin-low	Negative	Negative	GRADE3	Negative	＞5cm	stage3
MB-5417	≥4	Pre	＜60	Her2	Negative	Positive	GRADE3	Negative	＞5cm	stage3
MB-5312	≥4	Post	＜60	Her2	Negative	Positive	GRADE3	Negative	＞5cm	stage3
MB-5008	1-3	Post	≥60	Her2	Negative	Negative	GRADE3	Negative	＞5cm	stage3
MB-5577	≥4	Post	≥60	claudin-low	Negative	Negative	GRADE3	Negative	＞5cm	stage3
MB-4956	≥4	Post	≥60	LumB	Positive	Negative	GRADE3	Negative	＞5cm	stage3
MB-0510	1-3	Post	≥60	Normal	Positive	Negative	GRADE3	Positive	＞5cm	stage3
MB-0643	≥4	Post	≥60	Her2	Negative	Positive	GRADE3	Negative	＞5cm	stage3
MB-0586	1-3	Post	≥60	LumA	Positive	Negative	GRADE2	Negative	＞5cm	stage3
MB-0519	≥4	Post	≥60	claudin-low	Positive	Negative	GRADE3	Negative	＞5cm	stage3
MB-5236	1-3	Post	≥60	Basal	Negative	Negative	GRADE3	Negative	＞5cm	stage3
MB-5329	≥4	Post	≥60	LumA	Positive	Negative	GRADE3	Negative	＞5cm	stage3
MB-0106	≥4	Pre	＜60	LumA	Positive	Negative	GRADE1	Positive	＞5cm	stage3
MB-5360	0	Post	≥60	LumA	Positive	Negative	GRADE2	Negative	＞5cm	stage3
MB-5558	1-3	Pre	＜60	Basal	Negative	Positive	GRADE3	Positive	＞5cm	stage3
MB-5315	≥4	Post	＜60	Her2	Negative	Positive	GRADE3	Negative	＞5cm	stage3
MB-0474	1-3	Post	＜60	LumB	Positive	Negative	GRADE3	Positive	＞5cm	stage3
MB-4828	1-3	Post	≥60	LumB	Positive	Negative	GRADE3	Negative	＞5cm	stage3
MB-0664	≥4	Post	≥60	Basal	Negative	Negative	GRADE3	Negative	＞5cm	stage3
MB-0593	≥4	Post	≥60	Her2	Negative	Positive	GRADE2	Negative	＞5cm	stage3
MB-4838	0	Post	≥60	LumB	Positive	Negative	GRADE2	Negative	＞5cm	stage3
MB-5294	≥4	Pre	＜60	Basal	Negative	Negative	GRADE3	Positive	＞5cm	stage3
MB-4711	≥4	Post	＜60	claudin-low	Negative	Positive	GRADE3	Negative	＞5cm	stage3
MB-0656	0	Pre	＜60	claudin-low	Negative	Positive	GRADE3	Negative	＞5cm	stage3
MB-0453	≥4	Post	≥60	Her2	Negative	Negative	GRADE3	Negative	＞5cm	stage3
MB-3436	≥4	Pre	＜60	LumB	Positive	Negative	GRADE3	Positive	＞5cm	stage3
MB-0112	≥4	Post	≥60	LumA	Positive	Negative	GRADE3	Negative	＞5cm	stage3
MB-0406	≥4	Post	≥60	LumB	Positive	Negative	GRADE3	Negative	＞5cm	stage3
MB-0268	0	Post	≥60	LumB	Positive	Negative	GRADE3	Positive	≤2cm	stage4
MB-0036	0	Post	≥60	LumA	Positive	Negative	GRADE2	Positive	2-5cm	stage4
MB-0529	≥4	Post	≥60	LumA	Positive	Negative	GRADE2	Positive	2-5cm	stage4
MB-0392	1-3	Post	＜60	Normal	Positive	Negative	GRADE3	Positive	2-5cm	stage4
MB-0010	0	Post	≥60	LumB	Positive	Negative	GRADE3	Positive	2-5cm	stage4
MB-0444	≥4	Pre	＜60	LumB	Positive	Negative	GRADE2	Positive	2-5cm	stage4
MB-0589	≥4	Post	＜60	LumB	Positive	Positive	GRADE2	Negative	2-5cm	stage4
MB-0189	≥4	Post	＜60	Normal	Positive	Negative	GRADE3	Negative	2-5cm	stage4
MB-0363	≥4	Post	≥60	LumB	Positive	Negative	GRADE2	Negative	＞5cm	stage4
