# Supplementary material for: High RRM2 expression has poor prognosis in specific types of breast cancer
Source: PLoS One. 2022 Mar 15;17(3):e0265195. doi: 10.1371/journal.pone.0265195 (PMC8923511; doi:10.1371/journal.pone.0265195)
Supplement: S2 File — (XLSX) [file pone.0265195.s003.xlsx]

## Sheet: Sheet1
Dataset	Platform	Samples(normal/tumor)	Specimens generation and preservation method	Race/country	Pubmed ID
Metabric	Illumina HT-12 v3	2124(144/1980)	resected/frozen	UK/Canada/ European,Yoruban,African,HaChinese,Japanese	22522925
TCGA_Agilent	AgilentG4502A_07	582(60/522)	resected/frozen	White/Black or African American/Asian	NA
TCGA_RNA_Seq	IlluminaHiSeq_RNASeqV2	1185(112/1073)	resected/frozen	White/Black or African American/Asian	NA
GSE5364_GPL96	[HG-U133A]Affymetrix Human Genome U133A	196(13/183)	resected/frozen	Singapore	18636107
