# Supplementary material for: High RRM2 expression has poor prognosis in specific types of breast cancer
Source: PLoS One. 2022 Mar 15;17(3):e0265195. doi: 10.1371/journal.pone.0265195 (PMC8923511; doi:10.1371/journal.pone.0265195)
Supplement: S3 File — (XLSX) [file pone.0265195.s004.xlsx]

## Sheet: Sheet1
Dataset	Subgroup	Sample Number	Lower Whisker	Lower Quartile	Median	Upper Quartile	Upper Whisker
Metabric	AdjN of All samples	144	5.0259	5.324	5.4489	5.5613	5.9172
	Tumor of All samples	1980	4.9432	5.5956	5.8569	6.2224	7.1626
TCGA_Agilent	AdjN of All samples	60	-6.2059	-5.2265	-4.874	-4.4103	-3.186
	Tumor of All samples	522	-5.0385	-2.9292	-2.1078	-1.4063	0.8779
TCGA_RNA_Seq	AdjN of All samples	112	2.3201	5.1813	6.2607	7.1288	9.8464
	Tumor of All samples	1073	6.3122	8.8983	9.7964	10.6225	13.2086
GSE5364_GPL96	AdjN of All samples	13	4.4657	5.8148	6.2531	6.7142	7.2818
	Tumor of All samples	183	6.7942	8.7882	9.6591	10.1176	11.5142
