# Supplementary material for: High RRM2 expression has poor prognosis in specific types of breast cancer
Source: PLoS One. 2022 Mar 15;17(3):e0265195. doi: 10.1371/journal.pone.0265195 (PMC8923511; doi:10.1371/journal.pone.0265195)
Supplement: S4 File — (XLSX) [file pone.0265195.s005.xlsx]

## Sheet: Sheet1
AdjN of All samples	Tumor of All samples
5.32124	5.33731
5.45268	5.58978
5.22229	5.84068
5.48793	5.89206
5.32922	6.83626
5.36132	6.36683
5.58126	5.63614
5.3335	6.00826
5.5558	5.94956
5.50208	6.06333
5.63469	5.8499
5.43515	6.4158
5.47967	5.72549
5.40462	5.25829
5.73214	5.91317
5.79436	6.55191
5.52058	5.82848
5.5281	5.64863
6.09754	5.79836
5.35263	6.00686
5.63256	6.42591
5.47827	6.21741
5.31006	6.73333
5.53091	5.68324
5.75283	6.15875
5.39659	6.11338
5.81658	5.66746
6.01073	5.83063
5.4962	6.98679
5.57434	5.80936
5.72094	5.83314
5.54715	5.58671
5.45676	6.2068
5.43157	5.48126
5.53631	6.06266
5.45724	6.53697
5.92789	5.65146
5.42202	5.99596
5.52733	5.43542
5.31749	7.12058
5.71967	5.65797
5.43952	5.66876
5.30706	5.53574
5.88268	6.30058
6.13179	5.96772
5.30611	5.66835
5.327	6.30358
5.50578	6.20908
5.30289	5.84166
5.39078	6.33129
5.52423	5.99323
6.02861	5.76623
5.44942	5.56211
5.37854	6.52431
5.50655	5.9234
5.46932	5.98206
5.43482	5.96967
5.42015	5.90734
5.42374	5.53077
5.28192	6.96436
5.43051	5.90261
5.38513	6.05493
5.51578	5.31054
5.73163	5.92306
5.49552	6.07067
5.3709	5.94074
5.34265	5.67779
5.85232	5.56424
5.47403	6.01405
5.75508	5.35186
5.33945	5.35932
6.65493	6.13261
5.61812	5.33659
5.39247	6.26034
5.20336	5.30951
5.6676	6.86448
5.39308	6.33837
5.44194	6.31058
5.55898	5.98485
5.30369	7.05712
5.41603	6.10316
5.70053	5.48733
5.29614	5.63023
5.4714	5.39676
5.39336	5.86493
5.56055	7.24097
5.1751	6.61569
5.43376	5.46438
5.24372	5.74024
5.07648	6.00425
5.31544	6.18673
5.72481	6.55137
5.27126	5.71867
5.40766	6.14365
5.32413	5.94285
5.89599	5.77681
5.253	5.51568
6.27462	5.80557
5.28529	6.11959
5.41871	6.77566
5.69791	6.05602
5.26867	6.03941
5.73582	6.29539
5.55795	5.64816
5.76379	6.6493
5.27082	5.92157
5.56348	6.13765
5.72293	5.37755
5.61942	5.92797
5.42898	6.98331
5.02591	6.64752
5.53715	6.22771
5.52661	6.39585
5.55035	6.04487
5.31975	6.41397
5.68861	5.64186
5.44848	7.11406
5.24739	6.21958
5.19478	6.02514
5.1732	6.45957
5.06343	5.95446
5.29265	6.48882
5.19399	7.03018
5.36489	6.87979
5.48566	5.85664
5.40214	5.80879
5.31246	5.46617
5.2263	6.54304
5.29295	5.81127
5.32172	5.9722
5.51454	6.90055
5.48382	5.74858
5.23527	7.74352
5.5483	6.14648
5.82204	6.50575
5.43222	6.21035
5.155	6.96273
5.48966	5.61399
5.55072	5.68783
5.59349	5.9211
5.31869	6.13332
5.36063	5.28486
5.58932	5.80929
5.32369	5.65665
	5.83738
	7.57721
	5.3566
	5.98908
	5.32821
	6.44401
	5.44096
	6.10605
	6.09665
	5.54797
	6.33003
	5.87115
	6.3241
	5.27493
	5.71289
	5.9587
	5.66928
	6.17929
	5.59442
	5.51643
	5.93945
	6.06222
	7.0185
	5.9941
	6.12251
	7.0009
	5.63924
	5.78259
	5.74664
	5.45105
	5.8327
	6.21871
	6.87761
	6.02745
	5.93277
	5.8699
	6.76746
	5.9786
	5.82414
	5.32469
	5.62397
	6.39736
	6.30324
	5.35766
	5.55882
	5.82178
	6.25463
	6.2728
	5.415
	6.25787
	6.90719
	5.52365
	5.49832
	5.72866
	6.45494
	5.87403
	6.16337
	7.50273
	5.49618
	5.89761
	6.25578
	5.62414
	5.58503
	5.66403
	5.60244
	6.05458
	5.84604
	6.13574
	5.99223
	5.84439
	6.17186
	5.95852
	5.42724
	5.86379
	5.70363
	5.8451
	5.5749
	6.23499
	7.30172
	5.73462
	6.46413
	6.361
	7.06084
	7.98288
	5.94282
	6.02118
	5.86122
	6.79171
	6.4219
	5.74069
	5.82432
	5.58543
	5.65402
	7.78852
	6.40111
	6.01717
	6.54981
	6.71091
	5.74498
	6.07319
	6.00531
	6.68614
	5.96154
	5.87248
	6.00716
	6.4149
	6.35305
	6.63317
	6.38424
	5.65659
	6.02141
	6.09537
	5.59971
	6.74536
	6.54729
	6.38667
	5.49422
	6.65074
	6.7504
	6.99748
	6.0346
	5.80227
	7.45544
	5.87601
	6.83541
	6.82876
	5.30987
	6.68405
	6.24842
	6.06678
	6.33066
	5.91366
	5.87183
	6.51437
	6.45869
	6.28835
	6.19985
	5.93535
	6.84066
	6.30285
	5.55177
	6.10526
	6.58153
	6.41958
	5.94203
	5.58149
	5.47191
	6.26133
	6.2725
	6.55844
	5.90076
	5.82747
	5.69816
	6.96264
	5.77971
	6.91834
	6.12536
	5.8567
	5.71203
	6.07652
	5.92297
	6.04335
	5.69674
	5.3292
	6.09447
	6.34433
	5.84728
	5.66866
	5.98894
	5.42856
	5.92601
	6.61533
	6.0118
	6.267
	6.25548
	6.88442
	6.81959
	7.6972
	5.26304
	5.89471
	6.47404
	5.73559
	6.50823
	6.5613
	5.69828
	5.70894
	5.8807
	6.78941
	5.72088
	6.4784
	5.79242
	6.19579
	6.10572
	6.25096
	5.85311
	7.14211
	6.53956
	5.93658
	6.22542
	6.39716
	6.07492
	5.63367
	6.30631
	6.72415
	5.88554
	6.06492
	5.69153
	5.44676
	6.87592
	5.56814
	6.57829
	6.43608
	6.74121
	6.67237
	6.41104
	6.20508
	5.43542
	6.51216
	5.56522
	5.65758
	6.26856
	6.46932
	6.4187
	5.463
	5.86408
	5.8625
	5.40678
	6.9756
	5.41295
	6.4986
	5.63184
	5.74372
	5.50615
	6.49366
	5.88381
	6.47136
	6.06738
	5.83852
	5.5738
	5.62906
	6.20784
	6.23551
	6.88752
	5.69775
	5.85458
	5.61313
	6.82122
	5.56642
	7.02274
	5.80684
	5.46693
	5.53111
	6.17227
	5.35087
	6.79617
	5.29089
	5.83199
	6.63723
	5.36134
	6.09966
	6.1768
	5.55238
	5.82919
	7.02255
	7.14831
	5.79196
	6.33969
	5.95474
	6.08067
	5.50061
	5.65651
	5.60655
	6.35599
	5.8535
	6.01
	6.05596
	7.15328
	6.03457
	5.26797
	5.9941
	5.61797
	6.04889
	6.74196
	5.45046
	5.90404
	6.5146
	7.21037
	6.91819
	5.68861
	6.3261
	5.71247
	5.4444
	5.90116
	5.98003
	6.68011
	7.05857
	5.99443
	6.19874
	6.32643
	6.10656
	5.41462
	5.71059
	6.62494
	5.64658
	5.79345
	6.32259
	5.79214
	5.53884
	5.8107
	6.4124
	7.35229
	6.13316
	5.33175
	5.92149
	6.67809
	6.05248
	6.37528
	6.54122
	5.50119
	6.01118
	6.45321
	5.13615
	5.51559
	5.54011
	5.28867
	6.5725
	6.1752
	5.94552
	7.49128
	5.55256
	5.88381
	5.48161
	6.01374
	6.61255
	6.73808
	5.29856
	6.50568
	5.60937
	5.67725
	5.67907
	7.65235
	5.93154
	6.65149
	6.01185
	5.67361
	5.92769
	7.28747
	6.09489
	5.80239
	8.24453
	5.61106
	6.33007
	5.59869
	6.48822
	6.02569
	6.61578
	7.52352
	6.38107
	6.66264
	7.15378
	5.70696
	6.62386
	5.52555
	7.56905
	5.59973
	6.17012
	6.55928
	5.42539
	5.70616
	5.93935
	6.84838
	5.87314
	5.92218
	7.19505
	6.21867
	5.83479
	6.45121
	5.61929
	5.30959
	5.23582
	5.13457
	5.48582
	5.30133
	6.0603
	5.15971
	5.59056
	5.43937
	5.98868
	5.38076
	5.99535
	6.35867
	6.28445
	5.85105
	5.62413
	6.20823
	7.1754
	5.73039
	6.93174
	6.08693
	5.65555
	5.67196
	5.49402
	6.66323
	5.97497
	5.53778
	5.82677
	5.62245
	5.93261
	6.42175
	6.23666
	6.24372
	5.34809
	6.39637
	5.94131
	5.65777
	5.64955
	6.02931
	6.32682
	6.18864
	5.93588
	6.02951
	6.04136
	5.49436
	5.73093
	5.78114
	5.86791
	5.64311
	5.85721
	5.9298
	5.88543
	6.03273
	5.99776
	6.20193
	6.08452
	6.00283
	5.66435
	5.57214
	5.62813
	5.76221
	5.5728
	5.89199
	5.40366
	5.97712
	6.52499
	5.67317
	5.4098
	5.54768
	5.67345
	6.39377
	5.70782
	5.7159
	5.85305
	5.40105
	5.44178
	6.42492
	5.43415
	5.52047
	5.48559
	5.59423
	5.63433
	5.21261
	6.68957
	5.62915
	5.25072
	5.5011
	4.94316
	5.65667
	5.37732
	5.39142
	5.60269
	5.88391
	5.39366
	5.12618
	5.42705
	5.26442
	5.44189
	5.37775
	5.59091
	6.12739
	5.70936
	5.97639
	5.55446
	5.98482
	5.419
	5.68141
	5.18257
	5.54294
	5.5705
	5.37298
	5.19266
	5.14395
	5.7603
	5.8368
	6.35913
	5.4713
	5.78192
	6.78799
	5.43505
	5.46217
	5.31873
	5.36633
	5.4682
	6.50572
	5.77809
	5.62762
	5.75025
	5.32943
	5.33216
	6.22581
	5.29902
	5.98239
	5.3552
	5.59512
	5.73173
	5.30475
	5.43659
	5.41399
	5.76947
	5.72009
	5.63663
	5.64532
	5.47092
	6.21089
	5.48337
	5.68825
	5.39444
	5.94311
	5.61941
	5.17058
	5.59578
	6.15522
	5.50946
	6.50164
	6.42156
	5.51535
	5.54419
	5.96719
	5.53915
	5.83291
	5.56424
	5.55958
	5.80647
	6.03308
	5.79511
	6.19286
	5.82072
	5.44924
	5.55301
	6.64298
	6.35889
	5.30173
	8.3092
	5.52568
	5.5497
	6.13921
	6.49631
	6.92051
	5.57048
	5.68284
	6.12693
	5.38638
	5.7492
	5.57012
	6.48418
	6.32049
	5.95932
	6.47956
	7.21313
	5.94254
	5.51214
	6.16534
	5.78205
	6.28239
	6.02735
	5.78324
	5.53018
	6.07857
	5.65606
	5.65727
	6.28149
	5.83302
	6.60192
	6.50538
	6.44591
	6.72238
	6.88143
	5.86654
	6.58202
	6.83899
	5.73071
	5.7742
	5.83303
	7.10137
	6.21717
	6.8539
	6.67324
	6.53995
	5.92938
	5.78483
	6.66929
	5.82363
	5.6077
	5.67216
	5.48562
	6.14069
	5.54174
	6.65813
	5.86184
	5.85792
	5.77551
	5.68104
	5.3393
	5.40448
	6.03495
	7.30953
	6.66611
	6.24484
	5.72959
	5.47992
	6.24826
	5.49819
	5.72449
	5.44661
	5.60423
	5.81979
	5.99734
	6.40381
	5.36544
	5.93174
	5.47853
	5.92153
	5.44388
	5.57561
	5.31161
	5.33722
	5.35589
	6.90202
	6.87405
	5.56078
	5.64797
	6.0664
	5.57622
	6.12654
	5.76182
	5.37578
	5.50783
	5.4896
	5.62115
	6.89375
	5.68866
	5.75341
	5.43946
	5.60096
	6.76299
	6.47193
	5.56839
	6.60651
	5.48274
	6.37286
	5.4568
	5.62173
	7.20552
	6.30204
	5.87848
	6.72147
	5.35689
	5.38035
	5.32025
	5.49165
	6.65716
	6.09305
	5.89845
	5.61783
	5.30715
	6.99611
	6.44436
	6.01891
	6.01851
	5.85117
	5.24691
	5.66557
	5.28899
	5.66374
	5.12665
	5.36492
	5.62978
	5.3423
	5.31288
	5.59513
	5.39453
	5.23433
	5.92447
	5.05063
	5.4112
	5.50128
	5.57054
	5.5042
	5.43009
	5.38381
	5.60446
	5.29197
	5.49658
	5.75376
	5.61268
	5.38925
	6.49716
	5.44449
	5.95702
	5.65894
	5.32268
	5.76206
	6.88282
	5.42943
	6.58687
	5.32772
	6.22207
	5.37327
	5.38389
	5.46793
	5.13907
	5.36748
	5.46221
	5.26844
	5.40347
	5.59198
	5.36546
	5.32724
	5.25869
	6.36706
	5.20215
	5.42718
	5.30981
	5.44118
	6.02524
	6.3433
	5.33941
	5.39951
	5.51615
	5.69199
	5.65258
	5.45786
	6.08697
	5.14285
	5.44008
	5.48393
	5.36612
	5.52264
	5.51323
	5.28286
	5.33599
	5.3983
	5.27556
	5.20245
	5.46844
	5.35876
	5.47344
	5.3151
	5.95477
	5.65028
	5.458
	5.28469
	5.39479
	5.30216
	5.57061
	5.45302
	5.43445
	5.44843
	5.33194
	5.35102
	5.33302
	5.9367
	5.47401
	5.8925
	5.56734
	5.52154
	5.7352
	5.11888
	5.52121
	5.72227
	5.30062
	6.53312
	5.17464
	5.61914
	5.27833
	6.10309
	5.73398
	5.83448
	6.16825
	5.38942
	6.18048
	5.74446
	6.32652
	6.10992
	5.85398
	5.7757
	5.73006
	6.53333
	5.76658
	5.6721
	5.40716
	5.29442
	5.21403
	5.77181
	5.46757
	5.95728
	5.40382
	5.72057
	5.80388
	5.61819
	5.6074
	6.32494
	5.03812
	5.68765
	5.65262
	5.50648
	5.76502
	6.10259
	6.02769
	6.25997
	5.88896
	5.26136
	5.53084
	6.38074
	5.59725
	5.95476
	5.86863
	5.66856
	5.65004
	5.96272
	5.63355
	5.49933
	6.03123
	6.60509
	5.86906
	5.41216
	5.54157
	6.18206
	6.04425
	5.83691
	5.64927
	5.87017
	6.17168
	5.66763
	5.81861
	6.28768
	5.72075
	6.45001
	6.97665
	6.07791
	5.8547
	5.27521
	6.57933
	5.88613
	6.12505
	5.54295
	7.09044
	5.34207
	5.25711
	5.83786
	5.44857
	5.51867
	5.69975
	5.80235
	6.22846
	5.82286
	5.85927
	5.78563
	5.91896
	5.91103
	5.87409
	5.86228
	6.14659
	5.22365
	5.66695
	6.57506
	6.29905
	6.00716
	5.74306
	5.43496
	5.44369
	5.55369
	5.57943
	5.70797
	5.8426
	6.1189
	6.46829
	5.72086
	5.54818
	6.29778
	5.67974
	5.57422
	5.72883
	6.02711
	5.64403
	6.01697
	5.56625
	6.11137
	5.5535
	5.877
	5.52205
	5.42382
	6.19238
	6.10934
	5.36694
	6.33848
	6.42482
	5.66056
	6.19357
	5.48392
	6.00298
	5.67269
	5.58092
	5.77353
	6.59335
	5.60396
	5.82655
	5.37587
	5.7561
	7.17623
	5.45722
	6.35005
	6.69156
	6.4891
	5.62636
	5.6654
	5.52572
	5.81688
	6.49633
	5.768
	5.82103
	5.9946
	5.8002
	5.5152
	5.33827
	6.24043
	5.71876
	5.43949
	6.13869
	5.8312
	5.66042
	6.19468
	6.29411
	6.46367
	5.57586
	5.53933
	5.71307
	5.85628
	5.58822
	6.56451
	5.82796
	7.23726
	5.56775
	6.22342
	5.5701
	5.90817
	5.73308
	6.22164
	5.65197
	5.43853
	5.2779
	6.09204
	5.98429
	5.64643
	6.07193
	5.81623
	5.42169
	6.30391
	5.73304
	7.11007
	6.24552
	5.54058
	5.78134
	5.81785
	5.76054
	5.85031
	5.79908
	5.48358
	5.58372
	5.76661
	5.80002
	5.68023
	5.48137
	5.90095
	6.24792
	5.2334
	6.1387
	5.71177
	5.51849
	6.7202
	5.82156
	5.7429
	6.37616
	5.49804
	6.08423
	5.63464
	5.58958
	5.39072
	6.2909
	5.26992
	5.70534
	5.63217
	5.21863
	5.77888
	5.88119
	6.02133
	5.42374
	6.79301
	5.43174
	5.81087
	6.11536
	5.74227
	6.33034
	5.86839
	5.52086
	5.81251
	5.78789
	5.60468
	5.92038
	5.66458
	6.63312
	5.83644
	6.50255
	7.00838
	5.90557
	5.23505
	5.75469
	5.62219
	5.81445
	6.73631
	5.53855
	5.76047
	5.84139
	5.4901
	5.71396
	6.48908
	5.61242
	6.03436
	5.794
	6.18181
	5.787
	5.67118
	5.38323
	5.42096
	5.49517
	5.52271
	5.72561
	6.3396
	6.18854
	6.8297
	5.99073
	6.16177
	5.35537
	6.81878
	6.19244
	6.31598
	5.74949
	6.47759
	5.69166
	6.45489
	6.77326
	5.73138
	6.40671
	6.06184
	5.56732
	5.81154
	6.2405
	5.61195
	5.42342
	5.58881
	7.19338
	5.78353
	5.7014
	5.5481
	5.60335
	6.46941
	5.86722
	6.02441
	5.92364
	5.8801
	6.18924
	5.39299
	6.40223
	5.77883
	5.4743
	5.76131
	5.41552
	5.95482
	6.26922
	5.68652
	5.99563
	5.39512
	5.87679
	5.46069
	6.13399
	5.76387
	5.48515
	6.04999
	5.88717
	5.92213
	5.45154
	5.96237
	6.72914
	5.16205
	5.85891
	6.4142
	6.2116
	5.84723
	6.05548
	5.70253
	5.7006
	5.77317
	5.36079
	5.82375
	6.72912
	5.69295
	5.37782
	5.70279
	6.0481
	5.65855
	6.58324
	6.18477
	6.29502
	5.92253
	5.71756
	5.69267
	6.3216
	5.7161
	6.48839
	5.40125
	6.6991
	6.19134
	6.94303
	5.9541
	6.21989
	6.10998
	5.54491
	5.56294
	6.37295
	5.40674
	5.78975
	6.60018
	6.18689
	6.1703
	5.4808
	5.56582
	5.83175
	5.85608
	5.78847
	5.7773
	7.2506
	6.22012
	5.66467
	6.28926
	5.49957
	5.75527
	5.84477
	5.83044
	5.60415
	5.56646
	6.02963
	6.09218
	5.48548
	6.46159
	6.13974
	5.56387
	5.87857
	5.78415
	5.59919
	6.39326
	6.09877
	5.92391
	5.85512
	5.47503
	5.85687
	5.34582
	5.90891
	5.82808
	5.70178
	5.46501
	5.66183
	5.75979
	5.50128
	5.61959
	5.60471
	6.74531
	5.17268
	6.89569
	5.49975
	5.80281
	6.05044
	5.7543
	5.74022
	5.94908
	5.709
	5.56523
	5.58037
	5.58907
	5.91525
	5.31559
	6.67947
	5.77254
	5.63037
	5.98397
	6.64874
	5.7358
	5.73486
	5.7198
	5.91
	5.30545
	5.72315
	5.82355
	6.13593
	5.39897
	5.70326
	5.65267
	5.25351
	6.19188
	7.49726
	5.68758
	5.65252
	5.6972
	7.03028
	5.44247
	5.95887
	5.86659
	6.03458
	5.38981
	5.7859
	5.56845
	5.70907
	5.47925
	5.56338
	5.47928
	5.31106
	5.57727
	6.06883
	5.70117
	5.7795
	6.52683
	5.62227
	5.63013
	5.92283
	6.26475
	5.49058
	6.3726
	5.7394
	5.54848
	5.70437
	5.65871
	5.99173
	5.36237
	5.59825
	5.55589
	5.7061
	5.43678
	5.51336
	5.55899
	5.30204
	5.82388
	5.5986
	5.52056
	5.73974
	5.49128
	5.79492
	5.84322
	6.10697
	5.56335
	5.88284
	5.46608
	5.28713
	6.10446
	5.84092
	5.49474
	6.52003
	5.47357
	6.04293
	5.807
	6.02573
	6.15599
	6.03294
	5.746
	5.70202
	5.82421
	5.92038
	5.54202
	5.35141
	5.95812
	5.92197
	5.92453
	6.01305
	5.74499
	6.47065
	5.7859
	7.00621
	5.6524
	6.07391
	5.47344
	6.4853
	5.68079
	5.50845
	6.91053
	6.42923
	6.43089
	5.49085
	5.83544
	6.21045
	5.92968
	6.28803
	6.43562
	6.44322
	6.02006
	5.93247
	6.22631
	5.76048
	6.39416
	5.49875
	6.65186
	6.03532
	6.69509
	5.35001
	6.17849
	5.996
	6.05578
	5.51064
	5.36387
	5.88328
	6.44181
	6.08466
	6.34515
	6.23732
	5.54078
	5.82234
	5.944
	5.57848
	6.189
	6.43925
	5.53372
	6.22968
	6.13057
	5.9586
	6.00463
	6.30901
	6.60283
	6.34278
	6.09397
	5.70718
	6.20893
	5.74162
	5.56671
	6.14909
	5.84635
	6.07931
	5.37255
	6.14462
	5.26626
	6.17546
	6.59512
	7.75095
	6.29961
	6.86181
	5.99097
	5.81156
	5.89957
	6.09684
	6.29265
	5.85855
	6.67834
	5.89863
	5.69274
	7.07828
	6.11621
	5.9835
	5.94634
	5.83708
	6.3273
	6.59854
	6.35743
	6.04849
	5.75712
	5.54856
	5.66511
	6.47071
	5.79848
	5.55039
	5.41072
	6.71577
	5.80609
	5.9288
	5.51662
	5.38055
	6.19045
	5.96772
	5.8261
	7.47948
	5.74185
	6.69274
	6.32914
	6.77171
	5.63308
	6.75469
	5.87574
	5.9798
	6.41316
	5.86825
	5.82394
	6.22858
	5.96486
	5.85687
	6.18966
	5.97025
	6.07502
	5.70064
	5.64652
	5.59266
	5.9538
	5.62907
	6.49282
	5.66392
	5.80064
	6.18218
	5.99384
	5.66849
	6.52861
	5.41057
	5.81617
	5.89241
	5.74222
	5.65229
	5.73948
	6.08727
	5.5174
	6.0584
	6.76113
	5.55835
	5.54487
	5.59342
	5.30479
	5.42235
	6.15779
	5.52075
	7.37875
	5.46351
	5.39432
	6.3922
	5.6704
	5.93996
	5.60211
	5.5238
	6.23634
	5.82183
	5.585
	5.40696
	5.94136
	5.71236
	6.37716
	5.39334
	5.50461
	5.92081
	5.9784
	6.83652
	6.41713
	5.74214
	6.16069
	5.84516
	5.15494
	5.46685
	5.74519
	5.49384
	5.97651
	5.50172
	5.5621
	6.58927
	5.44963
	6.18581
	5.31517
	5.88618
	5.94864
	5.22787
	6.39105
	6.62236
	5.88867
	5.5753
	6.41213
	5.82191
	6.08648
	6.99379
	5.57144
	6.61547
	5.6248
	6.62543
	5.72997
	5.64578
	5.4804
	5.81679
	6.06321
	6.0016
	6.12424
	6.33494
	5.42963
	5.70984
	6.04629
	5.70087
	5.19755
	5.80344
	6.84026
	6.09463
	6.10283
	6.24208
	5.36569
	5.42896
	6.10242
	5.57263
	5.58964
	6.36442
	5.79813
	5.67631
	5.59245
	5.67381
	5.90195
	6.42973
	6.37466
	5.69057
	5.44965
	6.39066
	6.08474
	5.72947
	6.88308
	5.71239
	5.9062
	5.74218
	5.90851
	5.84687
	6.45413
	5.95841
	5.53553
	5.41097
	5.46963
	5.158
	6.05371
	5.86912
	6.3589
	6.61207
	5.58279
	6.20141
	6.12449
	5.88423
	5.37155
	5.72619
	5.9272
	6.27873
	5.72988
	7.07508
	5.99863
	5.77295
	8.07704
	5.7896
	5.77517
	6.33991
	6.51749
	5.96772
	6.37676
	5.94308
	6.41995
	6.36776
	5.15804
	6.39727
	5.26084
	6.4999
	6.24167
	6.09297
	6.38999
	5.89062
	7.40185
	6.56486
	6.14068
	5.78128
	6.13277
	6.86799
	6.17194
	5.65534
	5.90301
	7.61135
	6.28067
	8.41365
	5.73483
	6.04033
	5.80927
	5.65228
	6.12175
	5.74719
	5.881
	5.97998
	5.71574
	6.82489
	5.69614
	6.7962
	5.91075
	7.10041
	5.65238
	5.97607
	6.29767
	5.7112
	6.04562
	5.75765
	5.44962
	6.86495
	6.0055
	6.76847
	5.81255
	6.31854
	6.3553
	5.66425
	6.15638
	6.02362
	5.84205
	5.83551
	5.68598
	6.25276
	5.81841
	7.18192
	6.06392
	6.42561
	5.66059
	6.01042
	6.55714
	5.83404
	6.23276
	7.20874
	5.6056
	5.83139
	6.55887
	6.39911
	5.73143
	6.42077
	6.35987
	5.89417
	5.92736
	5.90898
	5.65924
	5.70433
	6.52649
	6.19446
	6.1706
	6.12785
	6.17346
	5.91713
	6.721
	5.82336
	6.38108
	6.60886
	5.73442
	5.9266
	5.63615
	6.54526
	5.65206
	6.13625
	5.82974
	5.49695
	5.98216
	5.66379
	6.45657
	7.82625
	6.01686
	5.84672
	6.84203
	6.02236
	5.72872
	5.39765
	6.79492
	5.48063
	5.59878
	7.13079
	5.49466
	5.75408
	6.36106
	5.99674
	6.19758
	6.33621
	5.68389
	6.31766
	5.96374
	7.02636
	6.80294
	6.50806
	5.47551
	6.65344
	5.43806
	5.45937
	6.04425
	5.58682
	5.92544
	6.27401
	5.56301
	5.41805
	5.8184
	5.9472
	5.43885
	5.74296
	6.5009
	6.47162
	5.98441
	5.59121
	6.62525
	6.55252
	5.7629
	5.33215
	6.14164
	5.95918
	6.67698
	5.94008
	6.40551
	6.04854
	5.51188
	6.00445
	6.29992
	5.88336
	6.94645
	7.16982
	5.71182
	6.34164
	5.45817
	6.06044
	5.57841
	7.16463
	6.21081
	6.85538
	5.74964
	5.858
	6.6991
	6.37711
	6.4004
	5.951
	6.10057
	7.14612
	6.52142
	6.16746
	5.60875
	7.10801
	6.23143
	5.38882
	5.6207
	5.75678
	5.7576
	6.7823
	5.91333
	5.63432
	5.32564
	6.09247
	6.22832
	6.25876
	6.59772
	5.77793
	5.57634
	6.33102
	5.42128
	6.11381
	5.5494
	5.44161
	5.51935
	6.5539
	6.72478
	5.26335
	6.34827
	5.98976
	6.69876
	5.5887
	6.07504
	5.93057
	6.55353
	5.84436
	5.67299
	5.66074
	5.53102
	5.92149
	5.75942
	5.9292
	5.70115
	5.76055
	5.49631
	7.35811
	6.06875
	5.66196
	5.58699
	5.91953
	5.67168
	5.57733
	6.08019
	5.93603
	6.05397
	5.99782
	6.14052
	6.7346
	5.91233
	5.58806
	5.56655
	5.19943
	6.16907
	6.29212
	6.95225
	6.13657
	5.71328
	6.42421
	5.90555
	5.77059
	5.90669
	5.84027
	5.44855
	5.50603
	6.14771
	6.17543
	5.9399
	6.45986
	6.49954
	6.05155
	5.61161
	5.81397
	5.59868
	5.28111
	5.67417
	6.42926
	5.91192
	5.76132
	5.92992
	6.19843
	6.81124
	6.14133
	5.50213
	7.39024
	6.36367
	5.6034
	6.94016
	5.92858
	6.60544
	6.77956
	6.92863
	6.10945
