# Supplementary material for: High RRM2 expression has poor prognosis in specific types of breast cancer
Source: PLoS One. 2022 Mar 15;17(3):e0265195. doi: 10.1371/journal.pone.0265195 (PMC8923511; doi:10.1371/journal.pone.0265195)
Supplement: S5 File — (XLSX) [file pone.0265195.s006.xlsx]

## Sheet: Sheet1
AdjN of All samples	Tumor of All samples
-3.88525	-2.93875
-4.4395	-2.89662
-5.4015	-3.8825
-2.99788	-1.5965
-4.63525	0.020625
-5.17012	0.504125
-5.16575	-1.069
-4.95862	-3.63437
-4.92363	-2.82437
-4.79425	-2.29287
-5.40988	-2.3395
-4.326	-1.37712
-5.73137	-1.92013
-4.97837	-3.36212
-4.719	-1.69162
-4.42525	-0.997625
-3.99225	-2.38475
-4.596	-0.31125
-4.84462	-0.952625
-3.91637	-4.61662
-2.07638	-3.24562
-5.63363	-3.66463
-5.154	-2.412
-4.97888	-1.7785
-4.98	-4.9955
-3.77387	-1.16112
-4.09187	-1.1265
-4.64925	-2.84187
-5.46025	-4.497
-4.25988	-0.872
-4.526	-1.62262
-2.75375	-2.027
-4.53437	-4.60875
-5.24338	-1.4555
-4.2545	-3.205
-4.28338	-2.98875
-5.461	-4.1265
-5.72262	-1.53687
-4.9265	-2.03388
-4.71237	-3.09762
-5.22088	-3.56862
-4.88912	-3.7475
-4.582	-2.58588
-5.929	-3.58862
-6.20587	-3.61738
-4.80488	-1.78588
-4.3655	-1.51075
-4.85888	-2.71675
-4.896	-1.0495
-5.479	-0.741125
-4.57313	-1.09288
-5.63938	-2.36137
-5.17513	-0.82175
-4.10525	-2.08487
-5.42988	-2.719
-1.091	-2.09675
-5.04425	-1.15637
-5.36325	-2.6865
-4.92737	-3.99
-5.7895	-2.84037
	-1.67112
	-2.76863
	-1.3545
	-1.63613
	-0.479
	-2.10725
	-4.09475
	-1.25463
	-2.68887
	-1.88825
	-0.970125
	-1.34712
	-2.58137
	-1.4885
	-1.4865
	-3.00612
	-1.4915
	-3.50263
	-1.62288
	-2.054
	-4.33125
	-1.61862
	-2.38863
	-0.421
	-3.2215
	-2.45575
	-3.70213
	-1.55025
	-1.85563
	-3.12487
	-1.26212
	0.08225
	-3.58038
	-1.91463
	-1.83325
	-1.25487
	-1.6245
	-3.01662
	-1.37125
	-0.964125
	-3.11537
	-3.09388
	-0.95275
	-3.16763
	-0.69075
	-1.44725
	-2.10613
	-1.97738
	-1.3525
	-1.5895
	-1.49838
	-2.43425
	-1.45875
	-1.20625
	-3.839
	-0.845125
	-2.93075
	-2.78238
	-1.6725
	-3.25563
	-1.12312
	-1.711
	-1.7505
	-2.23275
	-0.7275
	-0.2165
	-2.98375
	-2.012
	-1.33675
	-1.908
	-3.24562
	-1.42013
	-3.35487
	-1.46775
	-2.9245
	-2.10075
	-2.93525
	-1.64975
	-1.372
	-1.87462
	-1.32163
	-2.3285
	-1.66425
	-2.6405
	-2.27787
	-1.57763
	-0.8455
	-1.06513
	-1.03438
	-2.14925
	-1.99612
	-1.61975
	-3.072
	-1.29137
	-2.71687
	-3.3765
	-0.812375
	-1.06737
	-2.31925
	-2.19238
	-3.37188
	-2.27988
	-3.78675
	-1.20788
	-3.16588
	-3.29625
	-2.41538
	-2.82987
	-3.137
	-2.48263
	-2.06925
	-1.725
	-1.99188
	-1.52763
	-1.1865
	-1.23725
	0.189875
	-1.09475
	-1.18712
	-1.33512
	-3.75963
	-1.27388
	-2.24562
	-2.67687
	-1.349
	-2.57837
	-3.69675
	-3.286
	-3.75325
	-3.95763
	-1.66125
	-1.89075
	-2.37412
	-2.458
	-3.05012
	-1.0125
	-2.77787
	-2.85938
	-2.086
	-2.98563
	-1.41863
	-3.90563
	-3.63825
	-0.699
	-2.892
	-1.39075
	-0.621875
	-1.027
	-2.7535
	-1.857
	-2.71925
	-2.35213
	-1.96812
	-3.36788
	-3.62737
	-0.245625
	-2.057
	-2.08637
	-2.354
	-1.10813
	-0.947875
	-3.08375
	-3.16113
	-1.43388
	-3.31038
	-2.66463
	-1.75412
	-1.89813
	-2.6425
	-4.04725
	-2.71312
	-2.67062
	-3.31137
	-1.4305
	-1.96087
	-3.67875
	-4.30275
	-1.42437
	-2.74613
	-3.01863
	-2.37637
	-3.60763
	-0.92025
	-2.09125
	-1.993
	-3.11013
	-3.05687
	-1.1715
	-1.90013
	-3.023
	-1.681
	0.59225
	-3.93613
	-1.26188
	-1.66987
	-0.136625
	-0.904375
	-1.45775
	0.396625
	-0.239125
	-2.07238
	-0.212625
	0.111875
	-0.697375
	-2.18125
	-0.500375
	-1.01575
	-1.67613
	-2.98125
	-2.6455
	-3.62588
	-2.44988
	-1.48313
	-0.8365
	-0.9945
	-2.24262
	-1.04087
	-3.15137
	-2.90738
	-2.571
	-1.62888
	-2.05963
	-3.05362
	-2.472
	-2.86388
	-1.53612
	-2.27413
	-2.82375
	-2.79338
	-2.9605
	-2.09
	-4.86587
	-1.10175
	-0.067
	-2.30275
	-2.647
	-2.482
	-2.66225
	-1.96075
	-1.35862
	-2.57875
	-1.89387
	-1.46063
	-1.50612
	-3.38225
	-4.286
	-2.97375
	-3.49538
	-4.7775
	-0.611625
	-1.63938
	-0.708875
	-1.4785
	-2.42188
	-2.06875
	-0.828375
	-2.682
	-2.6235
	-2.52513
	-2.05888
	-2.8595
	-1.34525
	-3.48775
	-0.41925
	-4.13112
	-1.88275
	-2.00475
	-1.45425
	-2.11425
	-2.71013
	-3.30775
	-2.51925
	-3.97275
	-0.678
	-1.1695
	-0.966625
	-2.312
	-2.02375
	-3.445
	-1.854
	-1.5795
	-2.1885
	-2.41188
	-2.75513
	-2.29263
	-4.75188
	-4.31057
	-2.96663
	-2.73838
	-1.57225
	-3.60263
	-1.81262
	-3.066
	-1.02662
	-1.13175
	-1.40225
	-1.96375
	-1.14987
	-0.277
	-3.75825
	-2.0905
	-2.38338
	-2.72325
	-1.555
	-0.2885
	-4.06562
	-3.65713
	-2.75675
	-2.49187
	-3.58787
	-2.15362
	-0.831125
	-0.7215
	-0.99325
	-3.34662
	-2.73825
	-3.60012
	-2.548
	-4.8375
	-3.33775
	-2.11362
	-2.96787
	-2.56625
	-3.6355
	-2.34762
	-3.52937
	-2.43425
	-4.36025
	-2.89588
	-2.82437
	-3.62637
	-2.07563
	-2.632
	-2.03975
	-3.16588
	-2.41363
	-2.47225
	-3.68175
	-2.84138
	-2.93225
	-2.83988
	-2.20987
	-1.26775
	-1.5415
	-2.77212
	-2.6385
	-2.13725
	-1.5225
	-1.85238
	-1.76425
	-3.90775
	-2.9385
	-1.85438
	-0.77375
	-1.04388
	-2.82287
	-3.5815
	-1.485
	-1.60013
	-0.643375
	-4.14325
	-3.1085
	-0.12575
	-1.04588
	-3.29937
	-1.83312
	-3.861
	-3.326
	-1.37163
	-2.00738
	-2.2545
	-1.12237
	-0.506375
	-1.93562
	-3.4965
	-1.85813
	-0.582
	-1.86825
	-0.456
	-0.042
	-0.9665
	-1.85187
	-1.33725
	-3.44425
	-0.84875
	-1.31812
	-1.87938
	-1.853
	-3.54925
	-0.502
	-0.2995
	-0.081375
	-2.4525
	-0.989
	-1.89187
	-2.41175
	-0.778
	-0.870125
	-1.27963
	0.920625
	0.121875
	-2.66063
	-2.38563
	-1.84275
	1.19
	-4.45563
	-3.18575
	-1.51988
	-1.9505
	-3.57463
	-1.57763
	-2.24325
	-1.925
	-1.92287
	-2.52537
	-2.5055
	-2.27687
	-2.68987
	-0.86675
	-2.899
	0.04725
	-2.79038
	-1.62125
	-2.37188
	-1.0595
	-1.61712
	-1.82963
	-1.454
	-2.155
	-2.44338
	-2.50888
	-3.74713
	-2.16737
	-1.77262
	-3.06338
	-2.716
	-0.320625
	-1.01125
	-3.9745
	-4.00875
	-2.4845
	-2.58537
	-3.549
	-2.51138
	-4.4875
	-2.705
	-1.356
	-1.75537
	-2.41588
	-2.39875
	-3.22962
	-2.03863
	-0.1005
	-0.64325
	-1.08888
	-1.565
	-2.10825
	-4.66838
	-2.95675
	-2.9195
	-5.0385
	-3.549
