# Supplementary material for: High RRM2 expression has poor prognosis in specific types of breast cancer
Source: PLoS One. 2022 Mar 15;17(3):e0265195. doi: 10.1371/journal.pone.0265195 (PMC8923511; doi:10.1371/journal.pone.0265195)
Supplement: S6 File — (XLSX) [file pone.0265195.s007.xlsx]

## Sheet: Sheet1
AdjN of All samples	Tumor of All samples
7.13255	10.5287
7.40943	11.6525
5.84638	10.3504
8.35228	9.82876
6.45294	8.58592
5.54961	8.29922
5.75179	7.31958
3.34578	9.42577
6.71695	8.41566
6.01451	8.93941
8.70562	9.00108
4.72841	8.9718
4.42064	8.20732
6.32975	7.78571
4.79377	10.0615
6.25278	10.5901
2.70024	11.6394
7.12759	11.5679
4.25446	12.6841
7.42733	11.1522
7.16172	9.466
7.00302	7.79357
7.26962	10.1575
7.67059	9.91712
6.41346	9.98718
5.82278	10.9824
7.52637	10.5432
9.50719	8.63383
4.98968	10.298
5.20284	11.8806
6.30107	10.5634
6.69225	8.75866
6.45519	11.5969
7.65819	11.203
6.83752	7.69783
6.37309	6.32964
5.11281	8.99298
6.82947	9.08503
6.71628	7.95039
4.81675	9.91608
8.64481	10.3562
6.9613	5.75134
5.52531	11.1921
5.28735	11.2104
7.75856	9.60207
3.26102	7.09452
6.73125	10.9394
5.77846	10.6947
6.26856	10.2179
4.57212	6.43312
5.82707	10.7557
7.11715	8.81469
4.49101	8.70766
3.62901	7.86284
6.09117	9.43883
5.17525	10.9697
5.62457	10.1068
7.53432	8.77358
3.61266	8.17629
6.47234	8.81943
6.9312	9.56452
3.7001	8.22045
4.6206	8.25345
8.79124	10.5124
8.3455	10.4753
4.31396	9.18809
5.32994	10.938
5.73718	11.3428
7.82048	10.5224
5.18338	9.35393
5.4909	11.5916
4.45205	9.87031
7.45402	9.70648
5.76717	9.64115
7.03209	10.4803
6.50826	9.35145
5.73961	7.26272
7.36075	8.68322
7.67344	9.9338
5.3541	9.12208
6.89733	10.7613
5.47532	10.683
4.33067	11.7396
6.75403	9.26233
7.2145	7.62698
6.22972	10.505
3.54966	8.89834
6.84636	9.74943
5.57959	11.1798
2.32014	11.1759
6.09208	8.30198
7.21148	10.5953
7.87492	10.7795
5.02603	8.57384
3.77736	7.23103
7.29304	10.5624
9.84642	10.7592
6.7342	5.56575
9.58651	7.83879
5.34567	9.53189
8.46855	11.571
6.27655	11.101
6.33093	9.58727
4.5523	10.6571
7.30698	11.4168
5.70277	9.92237
6.12164	9.98239
3.77016	10.9179
6.13652	9.69962
3.32874	10.2433
4.40597	10.6802
6.41395	8.62092
	10.0985
	9.71623
	10.8014
	11.66
	8.9429
	9.40248
	7.53169
	7.36968
	9.3003
	8.04945
	11.5196
	9.365
	10.5993
	10.834
	9.07546
	10.8682
	8.73923
	9.8782
	9.87053
	7.31336
	10.7192
	9.47718
	11.293
	8.62067
	7.8633
	10.0816
	11.1071
	9.04929
	9.96616
	10.6548
	9.80633
	9.95506
	9.62592
	8.66806
	9.29862
	7.34317
	8.96591
	9.02611
	7.69456
	9.90835
	8.83498
	8.56681
	9.91241
	9.79548
	10.0018
	9.23235
	9.53173
	7.7502
	6.73327
	10.3538
	10.643
	9.23952
	10.0076
	8.61443
	9.7776
	7.96483
	10.9249
	10.5465
	8.84991
	10.7842
	11.811
	8.08348
	10.1722
	10.2851
	10.9359
	10.4433
	8.77714
	10.9359
	11.1701
	8.69685
	9.06901
	11.301
	8.22411
	11.4683
	10.8017
	9.65799
	10.3192
	10.6151
	10.5608
	10.7263
	9.49041
	10.8806
	10.7401
	7.60204
	11.5189
	9.15888
	9.13787
	10.3948
	8.64239
	11.0743
	9.96065
	10.5278
	9.71351
	11.5374
	11.7939
	9.05393
	10.031
	10.7869
	10.2918
	8.7187
	10.6933
	8.36615
	10.7215
	8.43421
	9.87764
	8.90504
	10.6999
	10.6879
	10.2361
	10.9681
	9.31563
	10.2492
	9.12587
	9.93521
	10.672
	11.0879
	11.1985
	11.3459
	9.88844
	10.0409
	10.1205
	8.69736
	10.7617
	9.41113
	8.46368
	11.5061
	11.1954
	9.21138
	9.60384
	8.41862
	9.6985
	8.29647
	11.344
	8.8588
	8.57457
	9.94998
	9.45298
	8.90221
	8.52536
	11.7887
	8.2316
	11.6014
	9.43336
	9.18301
	8.88701
	7.83968
	5.92875
	8.4818
	8.41675
	10.7679
	8.004
	9.69953
	7.92836
	9.40765
	9.17521
	7.26314
	8.01732
	10.8503
	9.90031
	7.46796
	8.45326
	9.66208
	9.62997
	10.0212
	8.36857
	10.9037
	8.94526
	10.0217
	9.96958
	10.5535
	9.40215
	9.78311
	8.6815
	8.98841
	8.86503
	8.35744
	9.2781
	9.8409
	10.3487
	10.0096
	10.7923
	11.012
	11.1034
	11.8454
	11.2323
	11.348
	10.7617
	7.96871
	11.1062
	10.1467
	9.4354
	10.3196
	9.56991
	8.09109
	9.06355
	8.22801
	8.2997
	10.7191
	10.3192
	9.8298
	9.71023
	9.08069
	11.3068
	9.06998
	8.90299
	9.90816
	9.27373
	10.8458
	7.90867
	7.94194
	11.6308
	9.15326
	10.704
	11.6633
	11.3997
	10.3625
	10.2814
	9.52609
	9.73122
	10.7585
	8.6163
	8.10893
	12.2227
	10.2977
	10.0616
	9.70348
	11.0265
	11.5452
	8.93962
	8.65147
	10.8721
	9.43505
	9.92932
	10.6924
	10.5591
	9.46037
	7.55838
	9.34291
	9.293
	9.31792
	11.0179
	10.1506
	8.7517
	7.96037
	10.6681
	9.69717
	8.94346
	9.62327
	8.20082
	10.7049
	10.0245
	10.5679
	8.7211
	8.67925
	6.68243
	8.66123
	10.5854
	10.508
	9.63962
	10.7926
	10.1349
	9.1116
	8.91248
	8.20718
	9.41962
	9.89205
	8.84885
	10.1207
	12.5649
	7.51507
	10.7463
	10.0762
	11.8855
	10.7131
	10.4933
	11.9043
	12.2431
	9.45746
	11.6067
	12.0118
	11.0717
	10.0279
	12.0387
	10.8829
	10.3634
	9.18695
	8.48956
	6.79412
	9.33722
	9.77353
	10.3278
	11.1331
	11.4493
	9.88428
	11.0703
	8.9535
	10.4674
	9.41611
	10.0633
	11.489
	9.82561
	10.2289
	9.12111
	10.1293
	10.5734
	9.81987
	10.6724
	9.94952
	10.1943
	7.75784
	10.7393
	8.93222
	7.43439
	8.95731
	10.6286
	10.7421
	10.2282
	10.0701
	10.3437
	9.78727
	10.5212
	9.3009
	10.1566
	8.76602
	9.51214
	8.88105
	7.35256
	5.43921
	9.0625
	8.70069
	11.6576
	9.30718
	9.86112
	8.16132
	11.7584
	9.34469
	10.3697
	9.41128
	9.6513
	9.05618
	10.6178
	10.3977
	9.37053
	9.1567
	9.43629
	10.0447
	5.57579
	11.3068
	12.2456
	9.71093
	9.82757
	9.77488
	9.39166
	10.5101
	10.8184
	9.85223
	10.6648
	10.6909
	10.5332
	8.26359
	7.14011
	8.91406
	8.20067
	5.85531
	11.1213
	10.1248
	11.4266
	10.4412
	9.82794
	9.7083
	11.1578
	9.22115
	9.51553
	9.63215
	10.5905
	9.16712
	11.0262
	8.24238
	11.4499
	7.44049
	8.99433
	10.2418
	7.78374
	10.7474
	8.50116
	10.6797
	10.6397
	8.99558
	9.85842
	8.23337
	9.44826
	9.48907
	9.5142
	9.9967
	10.0985
	11.119
	9.72404
	9.28619
	8.59938
	10.0315
	7.85861
	11.7367
	10.7235
	8.87488
	10.9468
	9.80562
	10.3269
	9.53995
	10.3815
	10.4854
	9.66208
	9.61895
	9.27636
	9.73264
	6.38266
	7.361
	9.10105
	8.61295
	10.4468
	10.2799
	8.55825
	8.65021
	10.8925
	10.9408
	10.6036
	10.2546
	11.0022
	11.8378
	8.24139
	9.95635
	9.45825
	9.10173
	10.5572
	12.1404
	7.59673
	8.34767
	8.92087
	8.8422
	8.16555
	7.75923
	9.77613
	11.5261
	12.0212
	11.401
	9.0451
	10.2254
	8.2376
	8.94741
	6.24955
	8.67115
	10.7385
	9.09725
	10.0687
	8.81696
	9.7565
	8.17233
	9.61724
	7.08153
	9.29697
	9.4436
	9.15625
	10.449
	10.2512
	9.7977
	9.61855
	11.1152
	8.5599
	9.7829
	9.24712
	8.24634
	9.41046
	9.14071
	9.65741
	10.0681
	11.1067
	10.8769
	9.20505
	8.69755
	10.0393
	10.5302
	10.1756
	10.8143
	7.94169
	9.02042
	10.3204
	9.24132
	11.0616
	9.399
	8.02875
	10.6378
	10.241
	11.521
	7.78216
	11.2571
	11.8653
	10.9237
	11.9295
	8.90202
	10.3397
	7.98637
	8.49379
	10.6038
	10.1803
	8.49008
	8.44557
	9.97676
	11.0708
	8.17796
	11.2193
	11.7954
	7.96112
	11.4819
	10.387
	10.428
	8.72506
	7.08336
	11.052
	8.56368
	11.7646
	10.1271
	9.5075
	10.6612
	9.00477
	11.0654
	10.8929
	11.0571
	9.47674
	10.1859
	6.8514
	7.40232
	8.78158
	10.3562
	7.71492
	7.90948
	11.8049
	9.00535
	8.36845
	8.69946
	9.46268
	8.58147
	6.78557
	9.41182
	10.8541
	11.5037
	10.0307
	8.47876
	10.2935
	11.5541
	10.119
	11.2235
	12.2221
	11.0357
	10.1281
	10.234
	8.64146
	11.4647
	11.0698
	10.6659
	9.95235
	8.19354
	11.5635
	11.8472
	12.1279
	9.88207
	9.40545
	11.7859
	10.6142
	9.79642
	11.5598
	11.6849
	12.146
	11.5535
	11.5261
	10.3668
	10.5499
	10.5093
	11.8351
	12.2362
	9.24927
	10.5628
	10.355
	12.4376
	11.5949
	11.5764
	11.3884
	9.3608
	10.1137
	10.9015
	10.8952
	9.33556
	13.1674
	12.3249
	8.90448
	9.46545
	9.86871
	13.258
	8.10445
	8.53923
	10.6544
	12.4702
	10.9451
	10.634
	8.07868
	10.2293
	9.41034
	10.7538
	9.22334
	11.0996
	8.22024
	8.79708
	10.4315
	11.4462
	10.1085
	11.5118
	8.70074
	9.37561
	8.09287
	9.58723
	6.3549
	9.59959
	9.57855
	9.74836
	9.81858
	9.96231
	8.88205
	8.58013
	9.03563
	9.40196
	9.95122
	9.24704
	10.7107
	12.2576
	10.6272
	9.97828
	8.55714
	10.4044
	9.93452
	10.6281
	9.08821
	9.92661
	9.02084
	7.26677
	9.86443
	10.4614
	9.59608
	9.39625
	10.0248
	7.25649
	11.2346
	10.4149
	10.3344
	8.37998
	8.23304
	8.61006
	9.42198
	10.1926
	8.7451
	10.7366
	9.41475
	9.79578
	10.6225
	6.63796
	8.66287
	7.56527
	8.25136
	9.32768
	7.89184
	10.4413
	8.29968
	10.4024
	9.60786
	10.3105
	9.82518
	9.61222
	10.0919
	10.0783
	9.36488
	11.9179
	9.30026
	12.3855
	9.29754
	10.7077
	9.9457
	11.1575
	4.72738
	10.7512
	10.1575
	11.1579
	9.91375
	9.36998
	9.69131
	8.35818
	9.83293
	10.3218
	8.81413
	9.43814
	11.6235
	10.9845
	7.64962
	7.33513
	9.3005
	9.62205
	7.91034
	9.58233
	6.80709
	9.23391
	10.612
	10.1782
	9.62499
	9.16184
	8.1942
	9.74812
	12.1289
	10.9415
	10.8649
	10.6172
	10.0019
	6.45994
	9.55382
	9.75509
	6.23987
	7.85333
	10.0098
	9.05103
	8.73025
	9.51379
	10.059
	8.67864
	9.19776
	8.39481
	8.38396
	8.81658
	8.5457
	10.1298
	12.403
	8.64581
	9.30786
	9.36241
	10.5269
	11.0216
	9.84572
	9.99144
	10.6426
	9.76454
	12.1769
	8.85475
	8.61601
	8.69399
	8.18808
	9.63783
	9.69299
	7.58066
	11.4479
	9.96659
	9.81466
	10.0445
	9.93501
	10.0209
	9.96462
	10.3377
	10.0359
	10.6018
	10.7081
	9.08197
	11.4221
	10.7659
	8.57515
	9.17405
	9.11869
	10.3653
	10.0349
	9.39846
	9.22838
	2.25081
	9.89573
	8.79373
	9.90081
	10.3917
	9.03863
	10.8187
	9.16592
	10.1896
	9.22052
	10.5945
	9.84485
	13.796
	7.79121
	10.5747
	9.63398
	11.1227
	10.1857
	10.0315
	10.6649
	10.7967
	8.88412
	11.7653
	10.8899
	10.0834
	8.94154
	9.1518
	9.90213
	10.866
	9.01083
	9.79218
	8.95828
	12.3934
	9.81174
	9.15464
	6.39302
	10.2105
	8.11697
	10.4141
	9.65514
	8.26894
	10.7172
	9.68026
	7.29048
	10.1357
	10.5974
	7.51946
	11.3529
	9.70352
	8.10803
	7.42198
	9.31852
	9.75392
	9.07722
	10.3017
	10.1834
	9.23148
	9.78068
	9.98518
	9.02018
	9.10913
	10.1405
	10.8273
	9.91164
	8.95525
	8.31609
	10.8002
	9.62243
	10.8709
	12.0485
	9.71128
	9.19609
	6.66757
	10.0253
	9.89347
	10.4559
	12.1128
	9.71994
	8.68415
	10.0176
	8.17434
	8.82559
	10.4638
	9.883
	9.70057
	6.1003
	9.19082
	8.42702
	9.69804
	11.1649
	5.1523
	10.7264
	11.1492
	11.6101
	9.28954
	9.90345
	10.8142
	7.73933
	9.54499
	9.61553
	8.91035
	8.89874
	6.67763
	10.909
	8.18305
	6.92077
	7.48184
	5.9482
	11.7065
	6.4167
	10.7465
	10.1454
	8.11259
	9.92725
	9.0723
	9.47752
	9.91256
	7.95625
	9.27615
	9.50893
	9.04077
	9.37498
	10.815
	9.73318
	10.5547
	10.6596
	7.17817
	9.18652
	9.92593
	8.73123
	10.1231
	9.65503
	9.13537
	10.426
	10.2807
	8.47319
	10.7608
	7.8685
	9.80761
	10.1252
	10.5776
	10.3298
	7.41167
	7.80022
	7.98198
	11.226
	7.19165
	10.3519
	10.3423
	9.78715
	9.31276
	10.6427
	7.84161
	7.61196
	7.85048
	6.28394
	9.88957
	10.5256
	11.4262
	8.15926
	7.47305
	8.93924
	9.01823
	9.14872
	10.5848
	10.8339
	7.39058
	8.8482
	11.4776
	10.5009
	9.77525
	8.81392
	11.7577
	11.436
	8.6206
	8.5157
	9.55298
	10.9588
	9.83574
	10.6802
	10.3638
	6.65273
	8.08371
	4.40442
	7.72126
	8.34424
	7.49019
	9.97442
