# Supplementary material for: High RRM2 expression has poor prognosis in specific types of breast cancer
Source: PLoS One. 2022 Mar 15;17(3):e0265195. doi: 10.1371/journal.pone.0265195 (PMC8923511; doi:10.1371/journal.pone.0265195)
Supplement: S7 File — (XLSX) [file pone.0265195.s008.xlsx]

## Sheet: Sheet1
AdjN of All samples	Tumor of All samples
6.82215	9.62673
3.3578	9.38605
6.1346	9.64684
6.7142	10.264
7.04228	10.1167
6.6675	9.99603
4.52958	10.8466
4.14378	10.4325
6.27328	7.61318
5.81481	8.12086
6.25312	8.92687
7.28179	10.4756
6.13227	10.4324
	10.4246
	8.43575
	10.8939
	10.0564
	9.80299
	7.84573
	9.74932
	11.5142
	8.72468
	10.3942
	8.46512
	9.67282
	9.80971
	9.64587
	9.71436
	9.47569
	7.01262
	10.6031
	9.06273
	9.79195
	11.0551
	8.6218
	9.9062
	10.0473
	8.5527
	8.97296
	9.99099
	10.0047
	9.72922
	9.68264
	4.81817
	9.96343
	8.7982
	8.91323
	8.05573
	10.1986
	7.73702
	9.16328
	9.81039
	10.1995
	5.77268
	7.02449
	10.0072
	9.78947
	9.94696
	10.3117
	10.3874
	10.7863
	9.65909
	4.26209
	9.00206
	9.87349
	9.22307
	7.7954
	7.65244
	9.61879
	9.0733
	10.0043
	6.67792
	9.88676
	10.9822
	9.83605
	9.43221
	9.5768
	9.10694
	9.04811
	10.2788
	9.67305
	10.4856
	8.72314
	10.5186
	8.35604
	9.07369
	10.3155
	9.92682
	8.54077
	9.98677
	9.93231
	10.0985
	8.93062
	9.85383
	8.94169
	10.7578
	10.3639
	7.9803
	10.1073
	10.0284
	8.07097
	10.73
	9.37252
	10.3525
	9.07145
	10.2043
	10.0367
	11.2108
	10.9232
	10.2661
	9.78742
	8.60385
	10.1001
	8.53095
	10.1185
	9.82241
	9.94859
	10.0621
	9.05614
	7.83729
	8.48177
	9.62935
	10.1003
	9.27465
	8.81881
	9.44563
	9.60227
	9.84322
	9.22399
	7.24
	7.22425
	10.2669
	9.83852
	10.2434
	10.1272
	8.55411
	7.17589
	8.37799
	10.2912
	8.61655
	10.4139
	10.8738
	9.92036
	9.50123
	11.1528
	6.62228
	9.36351
	10.3971
	9.73661
	10.2385
	10.5023
	10.8057
	10.0339
	9.15412
	9.32336
	9.58808
	9.53496
	8.28274
	8.61339
	8.14174
	9.45471
	9.48213
	11.4431
	5.16681
	7.77498
	8.77829
	6.70406
	9.33101
	9.13762
	9.3565
	10.7539
	10.7025
	9.27811
	8.08577
	8.7431
	8.40435
	9.92988
	8.89625
	6.35203
	10.3787
	8.31714
	9.50303
	10.4673
